# Supplementary material for: The regulatory subunits of CK2 complex mediate DNA damage response and virulence in Candida Glabrata
Source: BMC Microbiol. 2023 Oct 28;23:317. doi: 10.1186/s12866-023-03069-4 (PMC10612253; doi:10.1186/s12866-023-03069-4)
Supplement: Supplementary file 2 — Supplementary Material 2 [file 12866_2023_3069_MOESM2_ESM.xlsx]

## Sheet: DEGs in YPD
Table S2 List of differential genes compared with WT and Δckb1 or Δckb2 in YPD medium.
Gene_ID	Symbol	log2ratio(WT/Δckb1)	log2ratio(WT/Δckb2)
CAGL0A00275g	CKB1	-12.0784	0.33963
CAGL0A00297g	CAGL0A00297g	-2.47069	-0.0887178
CAGL0A00649g	CAGL0A00649g	2.61024	2.64233
CAGL0A00715g	CAGL0A00715g	1.02903	1.04977
CAGL0A02002g	CAGL0A02002g	-2.12878	-1.75686
CAGL0A02211g	HXT6/7	1.24405	1.20007
CAGL0A02233g	HXT4/6/7	1.20511	1.12655
CAGL0A03300g	CAGL0A03300g	1.60468	1.45233
CAGL0B00264g	MTLalpha2	1.01792	1.09423
CAGL0B00440g	CAGL0B00440g	1.53003	1.50009
CAGL0B00572g	CAGL0B00572g	0.8828	1.36415
CAGL0B00726g	CAGL0B00726g	1.26999	1.39984
CAGL0B00990g	HBN1	-1.67045	-1.46241
CAGL0B01265g	MATalpha2	1.18105	1.23
CAGL0B02079g	CAGL0B02079g	0.85849	1.00305
CAGL0B02651g	CAGL0B02651g	-1.21822	-1.3146
CAGL0B02717g	CAGL0B02717g	-0.935051	-1.01046
CAGL0B02755g	CAGL0B02755g	-1.089	-0.855846
CAGL0B03223g	CAGL0B03223g	1.39948	2.23303
CAGL0B03839g	MET3	-1.65056	-1.85761
CAGL0B04917g	CAGL0B04917g	0.912459	1.00315
CAGL0C00473g	CAGL0C00473g	1.10546	1.0833
CAGL0C01617g	CAGL0C01617g	1.39188	1.02317
CAGL0C01919g	MFA2	1.11348	1.39519
CAGL0C02629g	CAGL0C02629g	1.79961	1.07585
CAGL0C03223g	CAGL0C03223g	-0.984338	-1.54419
CAGL0C03575g	CAGL0C03575g	0.819925	1.0381
CAGL0C03872g	TIR3	-2.33517	-1.8847
CAGL0C03938g	CAGL0C03938g	1.13979	1.13114
CAGL0C03960g	CAGL0C03960g	1.89422	1.79558
CAGL0C04092g	TRP1	-1.02976	-1.10564
CAGL0C04213g	CAGL0C04213g	1.93804	2.1841
CAGL0C04323g	CAGL0C04323g	1.32416	1.53339
CAGL0C04741g	SOD1	0.921659	1.02482
CAGL0C05467g	CAGL0C05467g	2.0045	2.03399
CAGL0D00264g	NUD1	1.11941	0.91974
CAGL0D00374g	CAGL0D00374g	0.797082	1.47624
CAGL0D00396g	CAGL0D00396g	1.94029	1.66392
CAGL0D01254g	CAGL0D01254g	0.911137	1.1387
CAGL0D02244g	CAGL0D02244g	1.175	1.62086
CAGL0D02750g	CAGL0D02750g	0.60429	1.04842
CAGL0D03608g	CAGL0D03608g	1.7318	1.40508
CAGL0D03630g	CAGL0D03630g	1.03608	1.05763
CAGL0D05280g	CAGL0D05280g	-0.957431	-1.11041
CAGL0D05632g	CAGL0D05632g	0.926385	1.09116
CAGL0D05654g	CAGL0D05654g	1.13091	1.19652
CAGL0D06248r	---	1.31802	1.33425
CAGL0D06380g	CAGL0D06380g	2.155	2.12158
CAGL0D06666g	CAGL0D06666g	1.06404	1.04988
CAGL0E00803g	CAGL0E00803g	-1.15945	-0.892221
CAGL0E01771g	YPS5	1.12161	1.07114
CAGL0E03267g	CAGL0E03267g	-1.17793	-1.11094
CAGL0E03916g	CAGL0E03916g	1.19454	0.826928
CAGL0E04466g	CAGL0E04466g	1.07537	1.33916
CAGL0E04730r	---	0.849258	1.18343
CAGL0E04774g	CAGL0E04774g	-1.05924	-1.03807
CAGL0E04840g	CAGL0E04840g	1.03857	1.35552
CAGL0E05214g	CAGL0E05214g	-1.30318	-1.31965
CAGL0F00891g	CAGL0F00891g	1.23002	1.35558
CAGL0F01111g	CAGL0F01111g	-1.50653	-1.42323
CAGL0F02167g	CAGL0F02167g	1.42079	1.34559
CAGL0F02513g	CAGL0F02513g	0.725735	1.03168
CAGL0F04521g	CAGL0F04521g	-1.94886	-1.85552
CAGL0F04631g	CAGL0F04631g	-1.62196	-1.22815
CAGL0F04895g	CAGL0F04895g	-1.07399	-0.872356
CAGL0F05137g	CAGL0F05137g	1.72226	1.80257
CAGL0F06589g	CAGL0F06589g	1.69963	1.70125
CAGL0F08085g	CAGL0F08085g	-1.04634	-0.899383
CAGL0F08195g	CAGL0F08195g	1.43466	1.11158
CAGL0F08217g	CAGL0F08217g	1.20138	1.27245
CAGL0G01012g	CAGL0G01012g	1.37752	1.57601
CAGL0G01056g	GAS3	-1.17584	-1.28647
CAGL0G01518r	---	2.28318	0
CAGL0G02563g	CAGL0G02563g	-1.97276	-1.63992
CAGL0G02981r	---	1.1595	0.984807
CAGL0G03289g	SSA3	-2.11261	-1.8418
CAGL0G03377g	CAGL0G03377g	2.42389	1.83074
CAGL0G03883g	CAGL0G03883g	-1.66421	-1.57213
CAGL0G03949g	CAGL0G03949g	1.49041	1.45793
CAGL0G06160g	CAGL0G06160g	1.9338	1.96916
CAGL0G06446g	CAGL0G06446g	1.14447	1.37779
CAGL0G06710g	CAGL0G06710g	0.899904	1.7023
CAGL0G06798g	CAGL0G06798g	-1.42306	-1.178
CAGL0G08107g	CAGL0G08107g	1.28808	1.50692
CAGL0G09108g	CAGL0G09108g	1.01963	1.69215
CAGL0G10219g	AWP12	1.99469	1.60211
CAGL0H00418g	CAGL0H00418g	2.17251	2.36819
CAGL0H02101g	CAGL0H02101g	-1.88268	-1.41487
CAGL0H02541g	CAGL0H02541g	-1.00863	-0.85092
CAGL0H03707g	CAGL0H03707g	-1.15618	-1.01794
CAGL0H04015g	CAGL0H04015g	1.16465	1.10849
CAGL0H04257g	MT-II	1.65888	1.91967
CAGL0H04279g	MT-IIB	1.68647	1.91565
CAGL0H05115g	CAGL0H05115g	-0.816761	-1.00763
CAGL0H05995g	CAGL0H05995g	1.18333	1.30797
CAGL0H06017g	FLR1	1.09224	0.862286
CAGL0H06039g	FLR2	0.882561	1.15775
CAGL0H06237g	CAGL0H06237g	1.02521	1.08904
CAGL0H06699g	CAGL0H06699g	1.40645	1.11292
CAGL0H07645g	CAGL0H07645g	1.87325	1.99365
CAGL0H08844g	CAGL0H08844g	-1.27455	-0.899412
CAGL0H08910g	CAGL0H08910g	1.52744	1.76787
CAGL0H09482g	CAGL0H09482g	2.3157	2.47946
CAGL0H09922g	CAGL0H09922g	1.39425	1.24661
CAGL0H10626g	AWP13	1.38058	1.39011
CAGL0I00946g	CKB2	0.187101	-11.5036
CAGL0I01122g	GRE3	-1.09654	-0.902216
CAGL0I02068g	CAGL0I02068g	1.77618	2.26983
CAGL0I03168g	CAGL0I03168g	1.4605	1.25924
CAGL0I03586g	CAGL0I03586g	0.938441	1.15
CAGL0I05874g	CAGL0I05874g	-1.29682	-1.18379
CAGL0I06050g	INO1	3.03923	2.82789
CAGL0I06644g	CAGL0I06644g	1.14784	1.09051
CAGL0I06897r	---	1.16481	1.76553
CAGL0I08943g	CAGL0I08943g	1.17504	0.858396
CAGL0I09680g	CAGL0I09680g	-1.02195	-0.600153
CAGL0I09834g	CAGL0I09834g	1.17652	1.39601
CAGL0I10010g	CAGL0I10010g	-4.55091	-4.0158
CAGL0J00363g	CAGL0J00363g	-1.73295	-1.78608
CAGL0J00451g	CAGL0J00451g	-1.81716	-1.70554
CAGL0J00561g	CAGL0J00561g	-1.27127	-1.23453
CAGL0J01994r	---	0.888999	1.08437
CAGL0J02024g	CAGL0J02024g	1.18925	0.98025
CAGL0J02046g	CAGL0J02046g	0.835949	1.1528
CAGL0J02706g	CAGL0J02706g	0.760915	1.19892
CAGL0J02970g	CAGL0J02970g	-0.915613	-1.02052
CAGL0J04004g	CAGL0J04004g	-1.33891	-1.0296
CAGL0J05390g	CAGL0J05390g	3.2065	2.96441
CAGL0J05478g	CAGL0J05478g	1.01921	0.940128
CAGL0J06402g	CAGL0J06402g	2.01572	1.61222
CAGL0J06864g	CAGL0J06864g	0.836685	1.03929
CAGL0J08371g	CAGL0J08371g	0.934443	1.14112
CAGL0J09042g	CAGL0J09042g	2.36965	2.52446
CAGL0K00341g	CAGL0K00341g	1.1314	1.27378
CAGL0K02519g	CAGL0K02519g	-1.41748	-1.32122
CAGL0K02695g	CAGL0K02695g	1.04972	1.27441
CAGL0K03905g	CAGL0K03905g	1.13657	1.57037
CAGL0K04455g	CAGL0K04455g	1.90566	2.13055
CAGL0K04785g	CAGL0K04785g	1.02209	1.14865
CAGL0K05137g	CAGL0K05137g	-1.22936	-1.20595
CAGL0K06039g	CAGL0K06039g	1.20808	1.2913
CAGL0K06259g	TSA1	-1.06756	-0.663674
CAGL0K07634g	GAT1	-1.28467	-0.818767
CAGL0K08470g	CAGL0K08470g	1.5644	1.96431
CAGL0K08536g	APE1	-1.21129	-0.990561
CAGL0K09702g	CAGL0K09702g	-1.02896	-0.702284
CAGL0K10824g	CAGL0K10824g	-1.1715	-1.11912
CAGL0K10868g	CTA1	-1.67931	-1.28911
CAGL0K11484g	CAGL0K11484g	1.82129	1.91688
CAGL0L00157g	CAGL0L00157g	2.52768	1.22596
CAGL0L00561g	CAGL0L00561g	0.992529	1.1262
CAGL0L01831g	CAGL0L01831g	1.22721	1.60213
CAGL0L02321g	CAGL0L02321g	-1.16983	-1.53648
CAGL0L03740g	CAGL0L03740g	1.47383	1.58619
CAGL0L06666g	YHB1	-1.62799	-1.66988
CAGL0L06776g	CAGL0L06776g	-1.10791	-0.952305
CAGL0L07766g	CAGL0L07766g	0.883477	1.02019
CAGL0L08044r	---	0.945408	1.01465
CAGL0L08426g	SUE1	-1.21614	-1.10447
CAGL0L08536g	CAGL0L08536g	1.34518	1.99133
CAGL0L12100g	CAGL0L12100g	1.657	1.55806
CAGL0L12122g	CAGL0L12122g	1.77001	2.07216
CAGL0L12738g	CAGL0L12738g	-1.22761	-1.20224
CAGL0L13299g	EPA11	1.45724	1.41505
CAGL0L13354g	TNR1	4.46193	4.4191
CAGL0L13387r	RDN58-1	1.02027	1.25939
CAGL0L13398r	RDN18-1	0.51004	1.01688
CAGL0M00308g	CAGL0M00308g	1.31437	1.35473
CAGL0M00704g	CAGL0M00704g	2.04029	2.1488
CAGL0M00726g	CAGL0M00726g	2.47097	2.5451
CAGL0M01166g	CAGL0M01166g	0.892819	1.04569
CAGL0M01716g	CAGL0M01716g	-0.836759	-1.0892
CAGL0M01892g	CAGL0M01892g	1.14435	1.08152
CAGL0M04917g	CAGL0M04917g	1.27759	1.45235
CAGL0M05115g	CAGL0M05115g	1.67588	1.85425
CAGL0M05401g	CAGL0M05401g	0.90216	1.07241
CAGL0M05819g	CAGL0M05819g	1.03972	1.22177
CAGL0M06963g	CAGL0M06963g	-1.00548	-1.07403
CAGL0M07832g	CAGL0M07832g	1.33787	1.32049
CAGL0M08822g	HSP78	-1.07981	-0.780915
CAGL0M09042g	CAGL0M09042g	1.10804	1.27482
CAGL0M10153g	CAGL0M10153g	1.30452	1.56607
CAGL0M10263g	CAGL0M10263g	1.0376	1.00708
CAGL0M11000g	CAGL0M11000g	-2.3051	-1.68552
CAGL0M11044g	CAGL0M11044g	1.61479	1.58192
CAGL0M11462g	CAGL0M11462g	-1.13102	-1.03063
CAGL0M11652r	---	1.72897	2.16537
CAGL0M11660g	CAGL0M11660g	-1.16752	-0.883219
CAGL0M12100g	CAGL0M12100g	1.1343	1.39926
CAGL0M12364g	CAGL0M12364g	1.62749	1.79731
CAGL0M12551g	CAGL0M12551g	-2.41889	-2.25631
CAGL0M12815g	CAGL0M12815g	1.67261	1.92642
CAGL0M13387g	CAGL0M13387g	1.99202	2.75966
CAGL0M14091g	CAGL0M14091g	1.06417	1.05234
CAGL0M14113g	TNR2	3.70557	3.48936
ENSRNAG049947020	---	2.06393	2.21288
ENSRNAG049947021	---	2.13771	2.08851
ENSRNAG049947024	---	1.77375	1.97732
ENSRNAG049947035	---	1.82515	2.0117
ENSRNAG049947042	---	1.64356	1.74533
ENSRNAG049947045	---	1.34192	1.14606
ENSRNAG049947065	---	1.84517	2.12865
ENSRNAG049947066	---	1.53488	1.77379
ENSRNAG049947068	---	0.849258	1.18343
ENSRNAG049947071	---	1.8834	1.92225
ENSRNAG049947083	---	1.38161	1.77468
ENSRNAG049947085	---	1.01675	1.04427
ENSRNAG049947088	---	1.10765	1.43994
ENSRNAG049947089	---	1.13074	1.15002
ENSRNAG049947092	---	1.1059	0.967568
ENSRNAG049947094	---	1.05591	1.34113
ENSRNAG049947096	---	1.72089	1.90838
ENSRNAG049947107	---	1.70184	2.10636
ENSRNAG049947109	---	1.08148	1.19313
ENSRNAG049947110	---	1.39139	1.63292
ENSRNAG049947122	---	1.7398	2.01925
ENSRNAG049947139	---	1.50831	1.66326
ENSRNAG049947150	---	2.18497	2.32633
ENSRNAG049947157	---	1.51673	1.69317
ENSRNAG049947162	---	2.14238	2.2247
ENSRNAG049947166	---	1.79544	1.58649
ENSRNAG049947175	---	1.47004	1.5571
ENSRNAG049947178	---	1.60351	1.62761
ENSRNAG049947179	---	2.09171	2.40547
ENSRNAG049947185	---	2.14321	2.1339
ENSRNAG049947188	---	0.982287	1.06769
ENSRNAG049947189	---	1.2175	1.22357
ENSRNAG049947192	---	1.90525	2.03992
ENSRNAG049947193	---	1.14654	1.11965
ENSRNAG049947194	---	1.74271	2.02576
ENSRNAG049947197	---	0.884057	1.29019
ENSRNAG049947198	---	1.43582	1.53562
ENSRNAG049947202	---	1.49064	1.67717
ENSRNAG049947205	---	1.84233	2.01979
ENSRNAG049947208	---	1.29224	1.07603
ENSRNAG049947213	---	0.863616	1.13431
ENSRNAG049947216	---	1.1377	1.34068
ENSRNAG049947228	---	2.52531	2.68946
ENSRNAG049947229	---	2.1058	2.21789
ENSRNAG049947234	ENSRNAG049947234	-6.51194	-16.0807
ENSRNAG049947235	---	0.960064	1.18857
ENSRNAG049947236	---	1.70684	1.87238
ENSRNAG049947239	---	1.33665	1.32852
ENSRNAG049947242	---	1.41861	1.9486
ENSRNAG049947250	---	1.15436	1.39368
ENSRNAG049947253	---	1.65452	1.88061
ENSRNAG049947257	---	1.54288	1.82667
ENSRNAG049947261	---	1.42034	1.45115
ENSRNAG049947263	---	1.15938	1.11937

## Sheet: DEGs in MMS
Table S3 List of differential genes compared with WT and Δckb1 or Δckb2 in YPD medium with 0.01% MMS.
Gene_ID	Symbol	log2ratio(WT/Δckb1)	log2ratio(WT/Δckb2)
CAGL0A00275g	CKB1	-12.5059	0.162792
CAGL0A00297g	CAGL0A00297g	-1.08253	-0.0366635
CAGL0A00649g	CAGL0A00649g	2.46963	2.55425
CAGL0A01826g	HXT5	1.34245	0.973021
CAGL0A03300g	CAGL0A03300g	1.29747	1.18984
CAGL0A03476g	SMF3	1.02048	0.820618
CAGL0A03608g	CAGL0A03608g	1.06643	0.876571
CAGL0B00264g	MTLalpha2	0.977149	1.13277
CAGL0B00440g	CAGL0B00440g	1.09995	1.07691
CAGL0B00726g	CAGL0B00726g	2.47362	2.08579
CAGL0B01265g	MATalpha2	1.32158	1.33619
CAGL0B01595g	CAGL0B01595g	1.35584	1.178
CAGL0B02079g	CAGL0B02079g	1.58106	1.66306
CAGL0B04455g	CAGL0B04455g	1.03962	0.883
CAGL0B04675g	CAGL0B04675g	1.06816	0.776317
CAGL0C01919g	MFA2	0.775119	1.41116
CAGL0C02783g	CAGL0C02783g	1.16721	1.05823
CAGL0C03872g	TIR3	-1.14579	-0.596861
CAGL0C03960g	CAGL0C03960g	0.836361	1.05246
CAGL0C04136g	CAGL0C04136g	-0.98914	-1.01911
CAGL0C04213g	CAGL0C04213g	2.27151	1.85716
CAGL0C04323g	CAGL0C04323g	1.2114	1.24455
CAGL0C05467g	CAGL0C05467g	1.51856	1.13628
CAGL0D00264g	NUD1	1.74365	1.89799
CAGL0D01562g	FCY1	-0.893317	-1.01697
CAGL0D02244g	CAGL0D02244g	0.980975	1.05633
CAGL0D03608g	CAGL0D03608g	1.99459	1.90204
CAGL0D03630g	CAGL0D03630g	1.09659	1.02552
CAGL0D04686g	CAGL0D04686g	1.2067	1.11942
CAGL0D05632g	CAGL0D05632g	1.02896	0.747608
CAGL0D05654g	CAGL0D05654g	1.26777	1.31341
CAGL0D06380g	CAGL0D06380g	1.82246	1.54568
CAGL0E00275g	EPA20	1.1412	1.25933
CAGL0E00583g	CAGL0E00583g	1.14137	0.980454
CAGL0E01771g	YPS5	1.03773	0.874753
CAGL0E04466g	CAGL0E04466g	1.67632	2.01672
CAGL0E05280g	GRE2(B)	1.34096	1.07182
CAGL0F01859g	CAGL0F01859g	0.967049	1.10198
CAGL0F02057g	CAGL0F02057g	1.58507	1.52702
CAGL0F02167g	CAGL0F02167g	2.23396	2.1959
CAGL0F02607g	CAGL0F02607g	0.760064	1.0138
CAGL0F04521g	CAGL0F04521g	-1.13654	-0.977702
CAGL0F05137g	CAGL0F05137g	1.58601	1.39622
CAGL0F06589g	CAGL0F06589g	1.4644	1.29467
CAGL0F07293g	CAGL0F07293g	1.00119	0.793823
CAGL0F07953g	CAGL0F07953g	1.03939	0.77181
CAGL0F08195g	CAGL0F08195g	1.20707	1.28271
CAGL0F08217g	CAGL0F08217g	1.17956	1.096
CAGL0F08767g	CAGL0F08767g	1.55567	1.22154
CAGL0G01012g	CAGL0G01012g	2.04603	1.97451
CAGL0G01056g	GAS3	-1.18334	-1.25332
CAGL0G01254g	ARO8	1.01668	0.78645
CAGL0G02739g	CAGL0G02739g	0.95723	1.13835
CAGL0G02871g	CAGL0G02871g	-3.89246	1.45173
CAGL0G03949g	CAGL0G03949g	1.06695	1.22312
CAGL0G04213g	CAGL0G04213g	1.01102	0.949431
CAGL0G04279g	CAGL0G04279g	1.00778	1.01763
CAGL0G04455g	CAGL0G04455g	1.22051	1.19138
CAGL0G05632g	CAGL0G05632g	1.09582	0.984552
CAGL0G06446g	CAGL0G06446g	1.89237	1.75903
CAGL0G06798g	CAGL0G06798g	1.16165	0.646606
CAGL0G08107g	CAGL0G08107g	2.18285	2.43791
CAGL0G09108g	CAGL0G09108g	1.48356	1.44005
CAGL0G09603g	CAGL0G09603g	-1.06538	-0.886331
CAGL0G09625g	CAGL0G09625g	1.80679	2.01648
CAGL0H00418g	CAGL0H00418g	2.18248	2.41502
CAGL0H00704g	CAGL0H00704g	1.02113	0.775831
CAGL0H04015g	CAGL0H04015g	2.3487	2.58608
CAGL0H04257g	MT-II	1.30631	1.41678
CAGL0H04279g	MT-IIB	1.24111	1.36094
CAGL0H05115g	CAGL0H05115g	-0.956565	-1.10649
CAGL0H05995g	CAGL0H05995g	1.20697	1.25584
CAGL0H06017g	FLR1	1.14008	1.0771
CAGL0H06039g	FLR2	2.08503	2.02218
CAGL0H07337g	CAGL0H07337g	-1.0461	-0.97428
CAGL0H07469g	CAGL0H07469g	-1.30141	-0.716641
CAGL0H07645g	CAGL0H07645g	1.80814	1.62577
CAGL0H08910g	CAGL0H08910g	1.15553	1.37824
CAGL0H09482g	CAGL0H09482g	1.49646	2.19749
CAGL0H09922g	CAGL0H09922g	1.57363	1.74207
CAGL0H09966g	CAGL0H09966g	1.13921	0.75277
CAGL0H10010g	CAGL0H10010g	1.0056	0.843835
CAGL0H10164g	CAGL0H10164g	1.15712	1.3137
CAGL0H10450g	CAGL0H10450g	1.30674	1.40652
CAGL0I00726g	CAGL0I00726g	1.09983	0.848046
CAGL0I00946g	CKB2	0.0697935	-11.7712
CAGL0I01408g	CYC1	-1.09835	-1.07585
CAGL0I01936g	CAGL0I01936g	0.469131	1.36467
CAGL0I02068g	CAGL0I02068g	2.08205	2.60617
CAGL0I02596g	CAGL0I02596g	1.60942	1.49505
CAGL0I03168g	CAGL0I03168g	2.66746	2.88014
CAGL0I04840g	CHS3B	1.19852	1.28769
CAGL0I06050g	INO1	3.14071	3.93657
CAGL0I06644g	CAGL0I06644g	2.09764	1.94544
CAGL0I07865g	CAGL0I07865g	1.07528	1.05358
CAGL0I08943g	CAGL0I08943g	1.32096	1.18339
CAGL0I09108g	CAGL0I09108g	1.40122	1.15155
CAGL0I09834g	CAGL0I09834g	1.21749	1.26414
CAGL0I10200g	PWP3	1.04725	1.18425
CAGL0J00451g	CAGL0J00451g	1.43569	1.05965
CAGL0J00561g	CAGL0J00561g	1.49877	0.972432
CAGL0J02046g	CAGL0J02046g	2.07102	2.1302
CAGL0J03883r	---	-1.55038	-1.40921
CAGL0J03894g	CAGL0J03894g	-0.94743	-1.13626
CAGL0J03982g	CAGL0J03982g	1.36509	1.16776
CAGL0J06402g	CAGL0J06402g	2.10847	1.69733
CAGL0J08371g	CAGL0J08371g	1.1939	1.0556
CAGL0J09042g	CAGL0J09042g	1.57719	1.99319
CAGL0J09174g	CAGL0J09174g	0.823472	1.0602
CAGL0J10494g	CAGL0J10494g	1.11379	0.80242
CAGL0K00671g	CAGL0K00671g	-1.11217	-0.894747
CAGL0K02629g	CAGL0K02629g	1.2569	0.987105
CAGL0K02695g	CAGL0K02695g	1.14585	0.982581
CAGL0K03157g	DUR31	1.31771	1.2113
CAGL0K03355g	CAGL0K03355g	1.56555	1.59176
CAGL0K03905g	CAGL0K03905g	1.42495	1.19471
CAGL0K04279g	SCM4	-1.05628	-0.854124
CAGL0K04301g	CAGL0K04301g	-1.23153	-1.00102
CAGL0K04455g	CAGL0K04455g	1.60519	1.54328
CAGL0K04565g	CAGL0K04565g	1.01537	1.03241
CAGL0K04785g	CAGL0K04785g	1.10222	0.891085
CAGL0K06039g	CAGL0K06039g	1.27332	1.18547
CAGL0K06127g	CAGL0K06127g	1.74446	2.08999
CAGL0K07175r	---	-0.901695	-1.01936
CAGL0K07183g	CAGL0K07183g	-1.62613	-1.09094
CAGL0K07205g	CAGL0K07205g	1.58237	1.26838
CAGL0K07337g	CAGL0K07337g	1.04078	1.09171
CAGL0K08470g	CAGL0K08470g	1.27602	1.25484
CAGL0K08624g	HAP4	-1.69634	-1.41802
CAGL0K10868g	CTA1	-1.12305	-0.801989
CAGL0K11484g	CAGL0K11484g	1.45147	1.41637
CAGL0K11638g	CAGL0K11638g	0.95677	1.02413
CAGL0L00157g	CAGL0L00157g	2.08794	0.269417
CAGL0L01463g	CAGL0L01463g	1.13821	1.11695
CAGL0L01831g	CAGL0L01831g	1.30055	1.52205
CAGL0L03828g	CAGL0L03828g	-1.028	-0.975335
CAGL0L03846g	CAGL0L03846g	-1.07363	-0.822382
CAGL0L03894g	CAGL0L03894g	1.02186	0.801703
CAGL0L04378g	CAGL0L04378g	1.10664	1.06161
CAGL0L04686g	CAGL0L04686g	1.20216	1.24928
CAGL0L05720g	CAGL0L05720g	1.02023	0.896665
CAGL0L06050g	CAGL0L06050g	1.06018	1.00976
CAGL0L06578g	CAGL0L06578g	1.08509	1.05584
CAGL0L08536g	CAGL0L08536g	1.3568	1.94392
CAGL0L11990g	CAGL0L11990g	1.03913	0.64446
CAGL0L12518g	CAGL0L12518g	1.00501	0.578705
CAGL0L13299g	EPA11	1.16339	0.995868
CAGL0L13354g	TNR1	2.8188	2.55749
CAGL0M00308g	CAGL0M00308g	0.953759	1.63924
CAGL0M00616g	CAGL0M00616g	1.11188	1.13139
CAGL0M00704g	CAGL0M00704g	1.30536	1.75991
CAGL0M00726g	CAGL0M00726g	1.61919	1.70351
CAGL0M02717g	CAGL0M02717g	2.02089	1.96803
CAGL0M03421g	CAGL0M03421g	2.889	3.2819
CAGL0M04917g	CAGL0M04917g	1.01794	1.13705
CAGL0M05115g	CAGL0M05115g	2.02835	2.10988
CAGL0M05401g	CAGL0M05401g	1.81088	1.62131
CAGL0M07744g	CAGL0M07744g	1.60693	1.37944
CAGL0M07832g	CAGL0M07832g	0.973953	1.1028
CAGL0M10153g	CAGL0M10153g	1.67076	1.72265
CAGL0M11000g	CAGL0M11000g	-1.30437	-1.05506
CAGL0M11044g	CAGL0M11044g	1.65691	1.71518
CAGL0M12100g	CAGL0M12100g	1.89238	2.23524
CAGL0M12364g	CAGL0M12364g	1.5141	1.37041
CAGL0M12474g	CAGL0M12474g	1.15154	0.978133
CAGL0M12815g	CAGL0M12815g	1.77614	1.89961
CAGL0M12881g	CAGL0M12881g	-1.15968	-1.07064
CAGL0M13387g	CAGL0M13387g	1.76141	1.90546
CAGL0M14091g	CAGL0M14091g	1.2798	1.21275
CAGL0M14113g	TNR2	2.45181	2.25502
ENSRNAG049947021	---	1.08695	1.19183
ENSRNAG049947024	---	1.15507	1.20441
ENSRNAG049947029	---	1.97329	1.46645
ENSRNAG049947035	---	1.56154	1.51729
ENSRNAG049947052	---	1.37253	1.6215
ENSRNAG049947064	---	1.50797	1.18056
ENSRNAG049947065	---	1.36263	1.47102
ENSRNAG049947071	---	1.05778	1.03449
ENSRNAG049947083	---	1.85209	1.9921
ENSRNAG049947096	---	0.975496	1.18851
ENSRNAG049947107	---	1.49309	0.506457
ENSRNAG049947108	---	1.75742	1.73007
ENSRNAG049947115	---	1.67489	1.73206
ENSRNAG049947122	---	0.963831	1.20862
ENSRNAG049947123	---	1.08038	1.8622
ENSRNAG049947150	---	1.51473	1.54813
ENSRNAG049947162	---	1.26024	1.44159
ENSRNAG049947179	---	1.26322	1.26427
ENSRNAG049947185	---	1.05477	1.20586
ENSRNAG049947192	---	1.036	1.03135
ENSRNAG049947228	---	1.45377	1.60382
ENSRNAG049947229	---	1.43076	1.51333
ENSRNAG049947236	---	1.02902	0.969461
ENSRNAG049947253	---	1.00934	1.07468
ENSRNAG049947258	---	1.57014	1.8157

## Sheet: GO in YPD
Table S4 List of enriched GO terms associated with DEGs between WT, Δckb1 and Δckb2 strains in YPD medium
GO_ID	GO_term	GO_category	Annotated	Significant	AnnoList	SymbolList	Expected	Classic_fisher	FDR
GO:0051321	meiotic cell cycle	biological_process	288	24	CAGL0A00913g,CAGL0A01606g,CAGL0A01914g,CAGL0A02838g,CAGL0A03256g,CAGL0A03300g,CAGL0A03322g,CAGL0A03498g,CAGL0A03806g,CAGL0A04345g,CAGL0B00462g,CAGL0B00616g,CAGL0B01166g,CAGL0B01705g,CAGL0B02563g,CAGL0B02673g,CAGL0B02739g,CAGL0B03509g,CAGL0B03707g,CAGL0B04521g,CAGL0C00297g,CAGL0C00341g,CAGL0C00473g,CAGL0C00671g,CAGL0C01309g,CAGL0C02167g,CAGL0C02629g,CAGL0C02783g,CAGL0C02937g,CAGL0C03135g,CAGL0C032…	CAGL0A03300g,CAGL0C00473g,CAGL0D02244g,CAGL0E04466g,CAGL0E04840g,CAGL0F00891g,CAGL0F02167g,CAGL0G01012g,CAGL0G01056g,CAGL0G03377g,CAGL0H06237g,CAGL0H07645g,CAGL0H09922g,CAGL0K03905g,CAGL0K04455g,CAGL0K06039g,CAGL0L12100g,CAGL0L12122g,CAGL0M00726g,CAGL0M07832g,CAGL0M09042g,CAGL0M11044g,CAGL0M12815g,CAGL0M13387g	5.34	1.3e-10	6.4285e-08
GO:0140013	meiotic nuclear division	biological_process	130	14	CAGL0A00913g,CAGL0A01606g,CAGL0A02838g,CAGL0A03256g,CAGL0A03322g,CAGL0A03498g,CAGL0B01166g,CAGL0B02563g,CAGL0B02673g,CAGL0B03509g,CAGL0C00297g,CAGL0C00341g,CAGL0C00473g,CAGL0C00671g,CAGL0C01309g,CAGL0C02629g,CAGL0C02783g,CAGL0C03135g,CAGL0D00638g,CAGL0D02244g,CAGL0D02310g,CAGL0D02684g,CAGL0D04400g,CAGL0D06644g,CAGL0E00473g,CAGL0E00539g,CAGL0E01177g,CAGL0E02101g,CAGL0E03630g,CAGL0E04466g,CAGL0E045…	CAGL0C00473g,CAGL0D02244g,CAGL0E04466g,CAGL0F02167g,CAGL0G03377g,CAGL0H07645g,CAGL0K03905g,CAGL0K06039g,CAGL0L12100g,CAGL0M00726g,CAGL0M07832g,CAGL0M09042g,CAGL0M11044g,CAGL0M12815g	2.41	7.1e-08	2.34063e-05
GO:0022414	reproductive process	biological_process	462	26	CAGL0A00891g,CAGL0A00913g,CAGL0A01430g,CAGL0A01584g,CAGL0A01606g,CAGL0A01914g,CAGL0A02046g,CAGL0A02431g,CAGL0A02574g,CAGL0A02596g,CAGL0A02838g,CAGL0A03256g,CAGL0A03300g,CAGL0A03322g,CAGL0A03498g,CAGL0A03586g,CAGL0A03806g,CAGL0A04345g,CAGL0A04433g,CAGL0B00242g,CAGL0B00374g,CAGL0B00462g,CAGL0B00616g,CAGL0B00858g,CAGL0B00924g,CAGL0B00968g,CAGL0B01166g,CAGL0B01243g,CAGL0B01265g,CAGL0B01551g,CAGL0B017…	CAGL0A03300g,CAGL0B01265g,CAGL0C00473g,CAGL0D02244g,CAGL0E04466g,CAGL0E04840g,CAGL0F00891g,CAGL0F02167g,CAGL0F06589g,CAGL0G01012g,CAGL0G01056g,CAGL0G03377g,CAGL0H06237g,CAGL0H07645g,CAGL0H09922g,CAGL0K03905g,CAGL0K04455g,CAGL0K06039g,CAGL0L12100g,CAGL0L12122g,CAGL0M00726g,CAGL0M07832g,CAGL0M09042g,CAGL0M11044g,CAGL0M12815g,CAGL0M13387g	8.57	9.5e-08	2.34888e-05
GO:0007131	reciprocal meiotic recombination	biological_process	64	9	CAGL0A01606g,CAGL0A03256g,CAGL0A03498g,CAGL0B01166g,CAGL0B02563g,CAGL0C00297g,CAGL0C00341g,CAGL0C00473g,CAGL0C00671g,CAGL0C02629g,CAGL0C02783g,CAGL0D02244g,CAGL0D02310g,CAGL0E00473g,CAGL0E03630g,CAGL0F02167g,CAGL0F03261g,CAGL0F06787g,CAGL0F07733g,CAGL0F08283g,CAGL0F08965g,CAGL0G00726g,CAGL0G00792g,CAGL0G07381g,CAGL0G08470g,CAGL0H01144g,CAGL0H02805g,CAGL0H03553g,CAGL0H07601g,CAGL0H07623g,CAGL0H076…	CAGL0C00473g,CAGL0D02244g,CAGL0F02167g,CAGL0H07645g,CAGL0K03905g,CAGL0K06039g,CAGL0L12100g,CAGL0M00726g,CAGL0M07832g	1.19	2e-06	0.000179818
GO:0035825	homologous recombination	biological_process	64	9	CAGL0A01606g,CAGL0A03256g,CAGL0A03498g,CAGL0B01166g,CAGL0B02563g,CAGL0C00297g,CAGL0C00341g,CAGL0C00473g,CAGL0C00671g,CAGL0C02629g,CAGL0C02783g,CAGL0D02244g,CAGL0D02310g,CAGL0E00473g,CAGL0E03630g,CAGL0F02167g,CAGL0F03261g,CAGL0F06787g,CAGL0F07733g,CAGL0F08283g,CAGL0F08965g,CAGL0G00726g,CAGL0G00792g,CAGL0G07381g,CAGL0G08470g,CAGL0H01144g,CAGL0H02805g,CAGL0H03553g,CAGL0H07601g,CAGL0H07623g,CAGL0H076…	CAGL0C00473g,CAGL0D02244g,CAGL0F02167g,CAGL0H07645g,CAGL0K03905g,CAGL0K06039g,CAGL0L12100g,CAGL0M00726g,CAGL0M07832g	1.19	2e-06	0.000179818
GO:0070193	synaptonemal complex organization	biological_process	18	5	CAGL0C02629g,CAGL0C03135g,CAGL0D04400g,CAGL0H02805g,CAGL0H07535g,CAGL0H07645g,CAGL0I01936g,CAGL0J08481g,CAGL0J11638g,CAGL0K06039g,CAGL0K06127g,CAGL0L06578g,CAGL0L09295g,CAGL0L12100g,CAGL0M00726g,CAGL0M01408g,CAGL0M12771g,CAGL0M12815g	CAGL0H07645g,CAGL0K06039g,CAGL0L12100g,CAGL0M00726g,CAGL0M12815g	0.33	1.4e-05	0.00106508
GO:0070192	chromosome organization involved in meiotic cell cycle	biological_process	35	6	CAGL0A00913g,CAGL0A01606g,CAGL0B02673g,CAGL0C02629g,CAGL0C03135g,CAGL0D04400g,CAGL0E04466g,CAGL0E05720g,CAGL0F01397g,CAGL0F02959g,CAGL0G03377g,CAGL0H01144g,CAGL0H02805g,CAGL0H03553g,CAGL0H07535g,CAGL0H07601g,CAGL0H07645g,CAGL0I00308g,CAGL0I01936g,CAGL0I07425g,CAGL0I08899g,CAGL0J01507g,CAGL0K05445g,CAGL0K06039g,CAGL0K06325g,CAGL0K12298g,CAGL0L04290g,CAGL0L06578g,CAGL0L09295g,CAGL0L12100g,CAGL0M014…	CAGL0E04466g,CAGL0G03377g,CAGL0H07645g,CAGL0K06039g,CAGL0L12100g,CAGL0M12815g	0.65	3.6e-05	0.00254314
GO:0051445	regulation of meiotic cell cycle	biological_process	59	7	CAGL0A03256g,CAGL0A03322g,CAGL0B01166g,CAGL0B02739g,CAGL0B03509g,CAGL0B04521g,CAGL0C00297g,CAGL0C00473g,CAGL0C01309g,CAGL0D01012g,CAGL0D01782g,CAGL0D02244g,CAGL0D04620g,CAGL0E00561g,CAGL0E01177g,CAGL0E04576g,CAGL0E05720g,CAGL0F06039g,CAGL0F07337g,CAGL0G04455g,CAGL0G08360g,CAGL0G09196g,CAGL0H01144g,CAGL0H03553g,CAGL0H07535g,CAGL0I01936g,CAGL0I03498g,CAGL0I05236g,CAGL0I05390g,CAGL0I07425g,CAGL0I095…	CAGL0C00473g,CAGL0D02244g,CAGL0K06039g,CAGL0L12100g,CAGL0M09042g,CAGL0M11044g,CAGL0M12815g	1.09	9.1e-05	0.00587219
GO:0030476	ascospore wall assembly	biological_process	44	6	CAGL0A03806g,CAGL0B00616g,CAGL0C02167g,CAGL0C05577g,CAGL0D01694g,CAGL0D05720g,CAGL0D06490g,CAGL0E01595g,CAGL0E03432g,CAGL0F00869g,CAGL0F00891g,CAGL0F01859g,CAGL0F02607g,CAGL0F02651g,CAGL0F06809g,CAGL0G00814g,CAGL0G01012g,CAGL0G01056g,CAGL0G05984g,CAGL0G08624g,CAGL0H01639g,CAGL0H01661g,CAGL0H06237g,CAGL0H09922g,CAGL0I00726g,CAGL0I04092g,CAGL0I04840g,CAGL0J03740g,CAGL0J05544g,CAGL0K01595g,CAGL0K040…	CAGL0F00891g,CAGL0G01012g,CAGL0G01056g,CAGL0H06237g,CAGL0H09922g,CAGL0M13387g	0.82	0.00014	0.00769222
GO:0070726	cell wall assembly	biological_process	47	6	CAGL0A03806g,CAGL0B00616g,CAGL0C02167g,CAGL0C05577g,CAGL0D01694g,CAGL0D05720g,CAGL0D06490g,CAGL0E01595g,CAGL0E03432g,CAGL0F00869g,CAGL0F00891g,CAGL0F01859g,CAGL0F02607g,CAGL0F02651g,CAGL0F06809g,CAGL0G00814g,CAGL0G01012g,CAGL0G01056g,CAGL0G05984g,CAGL0G08624g,CAGL0H01639g,CAGL0H01661g,CAGL0H06237g,CAGL0H09922g,CAGL0I00726g,CAGL0I04092g,CAGL0I04840g,CAGL0J03740g,CAGL0J05544g,CAGL0J06050g,CAGL0J060…	CAGL0F00891g,CAGL0G01012g,CAGL0G01056g,CAGL0H06237g,CAGL0H09922g,CAGL0M13387g	0.87	0.0002	0.0086
GO:0030437	ascospore formation	biological_process	113	9	CAGL0A03806g,CAGL0A04345g,CAGL0B00616g,CAGL0B02739g,CAGL0B04521g,CAGL0C00297g,CAGL0C02167g,CAGL0C03201g,CAGL0C03465g,CAGL0C05577g,CAGL0D01694g,CAGL0D01782g,CAGL0D02860g,CAGL0D04620g,CAGL0D05720g,CAGL0D06490g,CAGL0E01177g,CAGL0E01595g,CAGL0E03432g,CAGL0E03762g,CAGL0E04840g,CAGL0E05082g,CAGL0E06160g,CAGL0F00869g,CAGL0F00891g,CAGL0F01287g,CAGL0F01859g,CAGL0F02123g,CAGL0F02607g,CAGL0F02651g,CAGL0F047…	CAGL0E04840g,CAGL0F00891g,CAGL0G01012g,CAGL0G01056g,CAGL0H06237g,CAGL0H09922g,CAGL0K04455g,CAGL0L12122g,CAGL0M13387g	2.1	0.00021	0.00865375
GO:0045132	meiotic chromosome segregation	biological_process	50	6	CAGL0A00913g,CAGL0A01606g,CAGL0A03256g,CAGL0B02673g,CAGL0C02629g,CAGL0C02783g,CAGL0C03135g,CAGL0D02684g,CAGL0D04400g,CAGL0D06644g,CAGL0E00539g,CAGL0E04466g,CAGL0E05720g,CAGL0F01397g,CAGL0F02959g,CAGL0F06149g,CAGL0G03377g,CAGL0G08888g,CAGL0H01144g,CAGL0H02805g,CAGL0H03487g,CAGL0H03553g,CAGL0H07535g,CAGL0H07601g,CAGL0H07645g,CAGL0I00308g,CAGL0I01936g,CAGL0I07425g,CAGL0I08899g,CAGL0J01507g,CAGL0J056…	CAGL0E04466g,CAGL0G03377g,CAGL0H07645g,CAGL0K06039g,CAGL0L12100g,CAGL0M12815g	0.93	0.00028	0.0106508
GO:0051704	multi-organism process	biological_process	475	20	CAGL0A01430g,CAGL0A01452g,CAGL0A01584g,CAGL0A01738g,CAGL0A02046g,CAGL0A02431g,CAGL0A02574g,CAGL0A02596g,CAGL0A03322g,CAGL0A03586g,CAGL0A03806g,CAGL0A04059g,CAGL0A04345g,CAGL0A04433g,CAGL0A04455g,CAGL0A04829g,CAGL0B00374g,CAGL0B00462g,CAGL0B00616g,CAGL0B00858g,CAGL0B00902g,CAGL0B00924g,CAGL0B00968g,CAGL0B01551g,CAGL0B02035g,CAGL0B02453g,CAGL0B02739g,CAGL0B03399g,CAGL0B03509g,CAGL0B03619g,CAGL0B040…	CAGL0C05467g,CAGL0E04840g,CAGL0F00891g,CAGL0F05137g,CAGL0F06589g,CAGL0F08195g,CAGL0G01012g,CAGL0G01056g,CAGL0G03289g,CAGL0G03883g,CAGL0G08107g,CAGL0H06237g,CAGL0H09922g,CAGL0K04455g,CAGL0K05137g,CAGL0K10868g,CAGL0L06666g,CAGL0L12122g,CAGL0L13299g,CAGL0M13387g	8.81	0.0003	0.0109889
GO:0000280	nuclear division	biological_process	269	14	CAGL0A00605g,CAGL0A00913g,CAGL0A01155g,CAGL0A01606g,CAGL0A02596g,CAGL0A02706g,CAGL0A02838g,CAGL0A03256g,CAGL0A03322g,CAGL0A03498g,CAGL0A04345g,CAGL0B00330g,CAGL0B00924g,CAGL0B01166g,CAGL0B01771g,CAGL0B02497g,CAGL0B02563g,CAGL0B02673g,CAGL0B03179g,CAGL0B03509g,CAGL0B03641g,CAGL0B04147g,CAGL0B04873g,CAGL0C00297g,CAGL0C00341g,CAGL0C00473g,CAGL0C00671g,CAGL0C01177g,CAGL0C01309g,CAGL0C01903g,CAGL0C026…	CAGL0C00473g,CAGL0D02244g,CAGL0E04466g,CAGL0F02167g,CAGL0G03377g,CAGL0H07645g,CAGL0K03905g,CAGL0K06039g,CAGL0L12100g,CAGL0M00726g,CAGL0M07832g,CAGL0M09042g,CAGL0M11044g,CAGL0M12815g	4.99	0.00035	0.0123625
GO:0060631	regulation of meiosis I	biological_process	20	4	CAGL0A03256g,CAGL0B01166g,CAGL0C00297g,CAGL0D02244g,CAGL0E04576g,CAGL0H01144g,CAGL0H03553g,CAGL0I01936g,CAGL0I07425g,CAGL0J01980g,CAGL0J07788g,CAGL0K06193g,CAGL0K12122g,CAGL0L00407g,CAGL0L04158g,CAGL0L04290g,CAGL0L12100g,CAGL0M11044g,CAGL0M11748g,CAGL0M12815g	CAGL0D02244g,CAGL0L12100g,CAGL0M11044g,CAGL0M12815g	0.37	0.00042	0.0140374
GO:0034293	sexual sporulation	biological_process	125	9	CAGL0A03806g,CAGL0A04345g,CAGL0B00616g,CAGL0B02739g,CAGL0B04521g,CAGL0C00297g,CAGL0C02167g,CAGL0C02937g,CAGL0C03201g,CAGL0C03465g,CAGL0C04114g,CAGL0C04136g,CAGL0C05577g,CAGL0D01694g,CAGL0D01782g,CAGL0D02860g,CAGL0D04620g,CAGL0D05720g,CAGL0D06490g,CAGL0E00561g,CAGL0E01177g,CAGL0E01595g,CAGL0E03432g,CAGL0E03762g,CAGL0E04840g,CAGL0E05082g,CAGL0E06160g,CAGL0F00869g,CAGL0F00891g,CAGL0F01287g,CAGL0F018…	CAGL0E04840g,CAGL0F00891g,CAGL0G01012g,CAGL0G01056g,CAGL0H06237g,CAGL0H09922g,CAGL0K04455g,CAGL0L12122g,CAGL0M13387g	2.32	0.00044	0.0140374
GO:0048285	organelle fission	biological_process	279	14	CAGL0A00605g,CAGL0A00913g,CAGL0A01155g,CAGL0A01606g,CAGL0A02596g,CAGL0A02706g,CAGL0A02838g,CAGL0A03256g,CAGL0A03322g,CAGL0A03498g,CAGL0A04345g,CAGL0B00330g,CAGL0B00924g,CAGL0B01166g,CAGL0B01771g,CAGL0B02497g,CAGL0B02563g,CAGL0B02673g,CAGL0B03179g,CAGL0B03509g,CAGL0B03641g,CAGL0B04147g,CAGL0B04873g,CAGL0C00297g,CAGL0C00341g,CAGL0C00473g,CAGL0C00671g,CAGL0C01177g,CAGL0C01309g,CAGL0C01903g,CAGL0C026…	CAGL0C00473g,CAGL0D02244g,CAGL0E04466g,CAGL0F02167g,CAGL0G03377g,CAGL0H07645g,CAGL0K03905g,CAGL0K06039g,CAGL0L12100g,CAGL0M00726g,CAGL0M07832g,CAGL0M09042g,CAGL0M11044g,CAGL0M12815g	5.17	0.00051	0.0146937
GO:0071292	cellular response to silver ion	biological_process	3	2	CAGL0D01265g,CAGL0H04257g,CAGL0H04279g	CAGL0H04257g,CAGL0H04279g	0.06	0.00101	0.0237831
GO:0033313	meiotic cell cycle checkpoint	biological_process	12	3	CAGL0C00473g,CAGL0D02244g,CAGL0E05720g,CAGL0G09196g,CAGL0I09504g,CAGL0J10516g,CAGL0K06039g,CAGL0K10208g,CAGL0L11484g,CAGL0M02233g,CAGL0M06435g,CAGL0M12771g	CAGL0C00473g,CAGL0D02244g,CAGL0K06039g	0.22	0.0012	0.0276
GO:0005975	carbohydrate metabolic process	biological_process	305	14	CAGL0A00209g,CAGL0A01452g,CAGL0A01738g,CAGL0A02816g,CAGL0A02904g,CAGL0A03696g,CAGL0A04345g,CAGL0A04411g,CAGL0A04587g,CAGL0A04829g,CAGL0B00726g,CAGL0B00748g,CAGL0B01727g,CAGL0B01947g,CAGL0B02321g,CAGL0B02695g,CAGL0B03069g,CAGL0B03597g,CAGL0B03663g,CAGL0B04499g,CAGL0B04565g,CAGL0B04675g,CAGL0C00363g,CAGL0C01397g,CAGL0C01463g,CAGL0C01727g,CAGL0C02101g,CAGL0C02211g,CAGL0C03894g,CAGL0C03916g,CAGL0C039…	CAGL0B00726g,CAGL0C03938g,CAGL0C03960g,CAGL0C04323g,CAGL0F01111g,CAGL0G01056g,CAGL0G03883g,CAGL0H06699g,CAGL0I06050g,CAGL0J00451g,CAGL0J09042g,CAGL0K05137g,CAGL0L03740g,CAGL0M06963g	5.66	0.00123	0.027647
GO:0010927	cellular component assembly involved in morphogenesis	biological_process	68	6	CAGL0A03806g,CAGL0B00616g,CAGL0B00968g,CAGL0C02167g,CAGL0C03201g,CAGL0C03465g,CAGL0C05577g,CAGL0D01694g,CAGL0D05720g,CAGL0D06490g,CAGL0D06622g,CAGL0E01595g,CAGL0E03432g,CAGL0E03542g,CAGL0E06160g,CAGL0F00869g,CAGL0F00891g,CAGL0F01287g,CAGL0F01859g,CAGL0F02123g,CAGL0F02607g,CAGL0F02651g,CAGL0F05335g,CAGL0F06809g,CAGL0F07579g,CAGL0G00814g,CAGL0G01012g,CAGL0G01056g,CAGL0G05984g,CAGL0G06754g,CAGL0G083…	CAGL0F00891g,CAGL0G01012g,CAGL0G01056g,CAGL0H06237g,CAGL0H09922g,CAGL0M13387g	1.26	0.00148	0.0316884
GO:0008645	hexose transmembrane transport	biological_process	13	3	CAGL0A01782g,CAGL0A01804g,CAGL0A01826g,CAGL0A02211g,CAGL0A02233g,CAGL0A02321g,CAGL0A04829g,CAGL0B00726g,CAGL0H07579g,CAGL0I05390g,CAGL0J09020g,CAGL0L04466g,CAGL0M04103g	CAGL0A02211g,CAGL0A02233g,CAGL0B00726g	0.24	0.00154	0.0316884
GO:0030435	sporulation resulting in formation of a cellular spore	biological_process	149	9	CAGL0A02838g,CAGL0A02904g,CAGL0A03806g,CAGL0A04345g,CAGL0B00616g,CAGL0B02739g,CAGL0B03619g,CAGL0B04389g,CAGL0B04521g,CAGL0C00297g,CAGL0C02167g,CAGL0C02937g,CAGL0C03201g,CAGL0C03465g,CAGL0C04114g,CAGL0C04136g,CAGL0C05577g,CAGL0D01694g,CAGL0D01782g,CAGL0D02860g,CAGL0D04620g,CAGL0D05720g,CAGL0D06490g,CAGL0E00561g,CAGL0E01177g,CAGL0E01595g,CAGL0E03432g,CAGL0E03630g,CAGL0E03762g,CAGL0E04840g,CAGL0E050…	CAGL0E04840g,CAGL0F00891g,CAGL0G01012g,CAGL0G01056g,CAGL0H06237g,CAGL0H09922g,CAGL0K04455g,CAGL0L12122g,CAGL0M13387g	2.76	0.00157	0.0316884
GO:0022413	reproductive process in single-celled organism	biological_process	154	9	CAGL0A03806g,CAGL0A04345g,CAGL0B00616g,CAGL0B00968g,CAGL0B02739g,CAGL0B04521g,CAGL0C00297g,CAGL0C00583g,CAGL0C02167g,CAGL0C03201g,CAGL0C03465g,CAGL0C05577g,CAGL0D00462g,CAGL0D01694g,CAGL0D01782g,CAGL0D02860g,CAGL0D04620g,CAGL0D04686g,CAGL0D05720g,CAGL0D06490g,CAGL0E00473g,CAGL0E01177g,CAGL0E01331g,CAGL0E01595g,CAGL0E03113g,CAGL0E03432g,CAGL0E03762g,CAGL0E04840g,CAGL0E05082g,CAGL0E06160g,CAGL0F008…	CAGL0E04840g,CAGL0F00891g,CAGL0G01012g,CAGL0G01056g,CAGL0H06237g,CAGL0H09922g,CAGL0K04455g,CAGL0L12122g,CAGL0M13387g	2.86	0.00198	0.0371342
GO:0019419	sulfate reduction	biological_process	4	2	CAGL0B03839g,CAGL0I08503g,CAGL0K00803g,CAGL0L02321g	CAGL0B03839g,CAGL0L02321g	0.07	0.00199	0.0371342
GO:0043132	NAD transport	biological_process	4	2	CAGL0F08371g,CAGL0J02002g,CAGL0L13354g,CAGL0M14113g	CAGL0L13354g,CAGL0M14113g	0.07	0.00199	0.0371342
GO:0048468	cell development	biological_process	157	9	CAGL0A00891g,CAGL0A03806g,CAGL0A04345g,CAGL0B00616g,CAGL0B01551g,CAGL0B02739g,CAGL0B04389g,CAGL0B04521g,CAGL0C00297g,CAGL0C02167g,CAGL0C02937g,CAGL0C03201g,CAGL0C03465g,CAGL0C05577g,CAGL0D01694g,CAGL0D01782g,CAGL0D02860g,CAGL0D03168g,CAGL0D04620g,CAGL0D05720g,CAGL0D06490g,CAGL0E00561g,CAGL0E01177g,CAGL0E01353g,CAGL0E01595g,CAGL0E03432g,CAGL0E03762g,CAGL0E04840g,CAGL0E05082g,CAGL0E06160g,CAGL0F002…	CAGL0E04840g,CAGL0F00891g,CAGL0G01012g,CAGL0G01056g,CAGL0H06237g,CAGL0H09922g,CAGL0K04455g,CAGL0L12122g,CAGL0M13387g	2.91	0.00226	0.0413915
GO:0034219	carbohydrate transmembrane transport	biological_process	15	3	CAGL0A01782g,CAGL0A01804g,CAGL0A01826g,CAGL0A02211g,CAGL0A02233g,CAGL0A02321g,CAGL0A04829g,CAGL0B00726g,CAGL0C03267g,CAGL0H00847g,CAGL0H07579g,CAGL0I05390g,CAGL0J09020g,CAGL0L04466g,CAGL0M04103g	CAGL0A02211g,CAGL0A02233g,CAGL0B00726g	0.28	0.00238	0.0427967
GO:0031160	spore wall	cellular_component	12	5	CAGL0E03564g,CAGL0E04840g,CAGL0F00275g,CAGL0F00869g,CAGL0F00891g,CAGL0G09515g,CAGL0H06237g,CAGL0J03740g,CAGL0K04455g,CAGL0K05137g,CAGL0L10802g,CAGL0M01826g	CAGL0E04840g,CAGL0F00891g,CAGL0H06237g,CAGL0K04455g,CAGL0K05137g	0.19	6.1e-07	0.0001037
GO:0000794	condensed nuclear chromosome	cellular_component	99	10	CAGL0A01155g,CAGL0A01177g,CAGL0A01606g,CAGL0B00924g,CAGL0B02673g,CAGL0B03641g,CAGL0C00341g,CAGL0C02629g,CAGL0C03135g,CAGL0C04851g,CAGL0D00814g,CAGL0D02018g,CAGL0D02244g,CAGL0D02684g,CAGL0D04394g,CAGL0D04400g,CAGL0D04444g,CAGL0D04994g,CAGL0D05258g,CAGL0E04466g,CAGL0E05720g,CAGL0E06182g,CAGL0F01397g,CAGL0F02079g,CAGL0F03261g,CAGL0F05467g,CAGL0F06963g,CAGL0F06985g,CAGL0F07755g,CAGL0G00726g,CAGL0G007…	CAGL0D02244g,CAGL0E04466g,CAGL0G03377g,CAGL0H07645g,CAGL0K03905g,CAGL0K06039g,CAGL0L12100g,CAGL0M00726g,CAGL0M07832g,CAGL0M12815g	1.57	2.4e-06	0.000204
GO:0000793	condensed chromosome	cellular_component	109	10	CAGL0A01155g,CAGL0A01177g,CAGL0A01606g,CAGL0B00924g,CAGL0B02673g,CAGL0B03641g,CAGL0C00341g,CAGL0C02299g,CAGL0C02629g,CAGL0C03135g,CAGL0C04851g,CAGL0D00814g,CAGL0D02018g,CAGL0D02244g,CAGL0D02684g,CAGL0D04394g,CAGL0D04400g,CAGL0D04444g,CAGL0D04994g,CAGL0D05258g,CAGL0E00539g,CAGL0E04466g,CAGL0E05720g,CAGL0E06182g,CAGL0F01155g,CAGL0F01397g,CAGL0F02079g,CAGL0F03261g,CAGL0F05467g,CAGL0F06963g,CAGL0F069…	CAGL0D02244g,CAGL0E04466g,CAGL0G03377g,CAGL0H07645g,CAGL0K03905g,CAGL0K06039g,CAGL0L12100g,CAGL0M00726g,CAGL0M07832g,CAGL0M12815g	1.73	5.8e-06	0.000289
GO:0030312	external encapsulating structure	cellular_component	132	10	CAGL0A00979g,CAGL0A01474g,CAGL0A01584g,CAGL0A03586g,CAGL0A04081g,CAGL0B03069g,CAGL0B03487g,CAGL0C00110g,CAGL0C00209g,CAGL0C02211g,CAGL0C03223g,CAGL0C03575g,CAGL0C03872g,CAGL0D01034g,CAGL0D01188g,CAGL0D01298g,CAGL0D01342g,CAGL0D06402g,CAGL0E01177g,CAGL0E01419g,CAGL0E01595g,CAGL0E03113g,CAGL0E03564g,CAGL0E04620g,CAGL0E04840g,CAGL0E06226g,CAGL0E06358g,CAGL0E06644g,CAGL0E06688g,CAGL0F00275g,CAGL0F008…	CAGL0E04840g,CAGL0F00891g,CAGL0G03289g,CAGL0G10219g,CAGL0H06237g,CAGL0H10626g,CAGL0I06050g,CAGL0I06644g,CAGL0K04455g,CAGL0K05137g	2.09	3.2e-05	0.00068
GO:0000795	synaptonemal complex	cellular_component	7	3	CAGL0H01144g,CAGL0H07645g,CAGL0J05610g,CAGL0K06039g,CAGL0K06127g,CAGL0M00726g,CAGL0M12771g	CAGL0H07645g,CAGL0K06039g,CAGL0M00726g	0.11	0.00013	0.00245556
GO:0005628	prospore membrane	cellular_component	41	5	CAGL0C02453g,CAGL0C03201g,CAGL0C03465g,CAGL0C05577g,CAGL0E01001g,CAGL0E03564g,CAGL0E04840g,CAGL0E06160g,CAGL0F00275g,CAGL0F00869g,CAGL0F00891g,CAGL0F01287g,CAGL0F01859g,CAGL0F02123g,CAGL0F07579g,CAGL0G06754g,CAGL0G08360g,CAGL0H01639g,CAGL0H03575g,CAGL0H06237g,CAGL0H09922g,CAGL0I02508g,CAGL0I04840g,CAGL0I05830g,CAGL0I07271g,CAGL0J08228g,CAGL0J10450g,CAGL0K02761g,CAGL0K03487g,CAGL0K04037g,CAGL0K044…	CAGL0E04840g,CAGL0F00891g,CAGL0H06237g,CAGL0H09922g,CAGL0K04455g	0.65	0.00041	0.00697
GO:0042763	intracellular immature spore	cellular_component	44	5	CAGL0B03509g,CAGL0C02453g,CAGL0C03201g,CAGL0C03465g,CAGL0C05577g,CAGL0E01001g,CAGL0E03564g,CAGL0E04840g,CAGL0E06160g,CAGL0F00275g,CAGL0F00869g,CAGL0F00891g,CAGL0F01287g,CAGL0F01859g,CAGL0F02123g,CAGL0F07579g,CAGL0G06754g,CAGL0G08360g,CAGL0H01639g,CAGL0H03575g,CAGL0H06237g,CAGL0H09922g,CAGL0I02508g,CAGL0I04840g,CAGL0I05830g,CAGL0I07271g,CAGL0J08228g,CAGL0J10450g,CAGL0K02761g,CAGL0K03201g,CAGL0K034…	CAGL0E04840g,CAGL0F00891g,CAGL0H06237g,CAGL0H09922g,CAGL0K04455g	0.7	0.00057	0.008075
GO:0042764	ascospore-type prospore	cellular_component	44	5	CAGL0B03509g,CAGL0C02453g,CAGL0C03201g,CAGL0C03465g,CAGL0C05577g,CAGL0E01001g,CAGL0E03564g,CAGL0E04840g,CAGL0E06160g,CAGL0F00275g,CAGL0F00869g,CAGL0F00891g,CAGL0F01287g,CAGL0F01859g,CAGL0F02123g,CAGL0F07579g,CAGL0G06754g,CAGL0G08360g,CAGL0H01639g,CAGL0H03575g,CAGL0H06237g,CAGL0H09922g,CAGL0I02508g,CAGL0I04840g,CAGL0I05830g,CAGL0I07271g,CAGL0J08228g,CAGL0J10450g,CAGL0K02761g,CAGL0K03201g,CAGL0K034…	CAGL0E04840g,CAGL0F00891g,CAGL0H06237g,CAGL0H09922g,CAGL0K04455g	0.7	0.00057	0.008075

## Sheet: GO in MMS
Table S5 List of enriched GO terms associated with DEGs between WT, Δckb1 and Δckb2 strains in YPD medium
GO_ID	GO_term	GO_category	Annotated	Significant	AnnoList	SymbolList	Expected	Classic_fisher	FDR
GO:0051321	meiotic cell cycle	biological_process	288	22	CAGL0A00913g,CAGL0A01606g,CAGL0A01914g,CAGL0A02838g,CAGL0A03256g,CAGL0A03300g,CAGL0A03322g,CAGL0A03498g,CAGL0A03806g,CAGL0A04345g,CAGL0B00462g,CAGL0B00616g,CAGL0B01166g,CAGL0B01705g,CAGL0B02563g,CAGL0B02673g,CAGL0B02739g,CAGL0B03509g,CAGL0B03707g,CAGL0B04521g,CAGL0C00297g,CAGL0C00341g,CAGL0C00473g,CAGL0C00671g,CAGL0C01309g,CAGL0C02167g,CAGL0C02629g,CAGL0C02783g,CAGL0C02937g,CAGL0C03135g,CAGL0C032…	CAGL0A03300g,CAGL0C02783g,CAGL0E04466g,CAGL0F02167g,CAGL0G01012g,CAGL0G01056g,CAGL0G04455g,CAGL0H07645g,CAGL0H09922g,CAGL0H10164g,CAGL0I02068g,CAGL0I04840g,CAGL0K03905g,CAGL0K04455g,CAGL0K06039g,CAGL0K06127g,CAGL0L06050g,CAGL0L06578g,CAGL0M00726g,CAGL0M11044g,CAGL0M12815g,CAGL0M13387g	4.29	4.4e-11	2.016e-08
GO:0022414	reproductive process	biological_process	462	26	CAGL0A00891g,CAGL0A00913g,CAGL0A01430g,CAGL0A01584g,CAGL0A01606g,CAGL0A01914g,CAGL0A02046g,CAGL0A02431g,CAGL0A02574g,CAGL0A02596g,CAGL0A02838g,CAGL0A03256g,CAGL0A03300g,CAGL0A03322g,CAGL0A03498g,CAGL0A03586g,CAGL0A03806g,CAGL0A04345g,CAGL0A04433g,CAGL0B00242g,CAGL0B00374g,CAGL0B00462g,CAGL0B00616g,CAGL0B00858g,CAGL0B00924g,CAGL0B00968g,CAGL0B01166g,CAGL0B01243g,CAGL0B01265g,CAGL0B01551g,CAGL0B017…	CAGL0A03300g,CAGL0B01265g,CAGL0C02783g,CAGL0D04686g,CAGL0E04466g,CAGL0F02167g,CAGL0F06589g,CAGL0G01012g,CAGL0G01056g,CAGL0G04455g,CAGL0H07645g,CAGL0H09922g,CAGL0H10164g,CAGL0I02068g,CAGL0I04840g,CAGL0J08371g,CAGL0K03905g,CAGL0K04455g,CAGL0K06039g,CAGL0K06127g,CAGL0L06050g,CAGL0L06578g,CAGL0M00726g,CAGL0M11044g,CAGL0M12815g,CAGL0M13387g	6.88	4.3e-10	1.204e-07
GO:0140013	meiotic nuclear division	biological_process	130	14	CAGL0A00913g,CAGL0A01606g,CAGL0A02838g,CAGL0A03256g,CAGL0A03322g,CAGL0A03498g,CAGL0B01166g,CAGL0B02563g,CAGL0B02673g,CAGL0B03509g,CAGL0C00297g,CAGL0C00341g,CAGL0C00473g,CAGL0C00671g,CAGL0C01309g,CAGL0C02629g,CAGL0C02783g,CAGL0C03135g,CAGL0D00638g,CAGL0D02244g,CAGL0D02310g,CAGL0D02684g,CAGL0D04400g,CAGL0D06644g,CAGL0E00473g,CAGL0E00539g,CAGL0E01177g,CAGL0E02101g,CAGL0E03630g,CAGL0E04466g,CAGL0E045…	CAGL0C02783g,CAGL0E04466g,CAGL0F02167g,CAGL0G04455g,CAGL0H07645g,CAGL0I02068g,CAGL0K03905g,CAGL0K06039g,CAGL0K06127g,CAGL0L06050g,CAGL0L06578g,CAGL0M00726g,CAGL0M11044g,CAGL0M12815g	1.93	3.6e-09	6.048e-07
GO:0070193	synaptonemal complex organization	biological_process	18	6	CAGL0C02629g,CAGL0C03135g,CAGL0D04400g,CAGL0H02805g,CAGL0H07535g,CAGL0H07645g,CAGL0I01936g,CAGL0J08481g,CAGL0J11638g,CAGL0K06039g,CAGL0K06127g,CAGL0L06578g,CAGL0L09295g,CAGL0L12100g,CAGL0M00726g,CAGL0M01408g,CAGL0M12771g,CAGL0M12815g	CAGL0H07645g,CAGL0K06039g,CAGL0K06127g,CAGL0L06578g,CAGL0M00726g,CAGL0M12815g	0.27	1.4e-07	1.176e-05
GO:0007131	reciprocal meiotic recombination	biological_process	64	9	CAGL0A01606g,CAGL0A03256g,CAGL0A03498g,CAGL0B01166g,CAGL0B02563g,CAGL0C00297g,CAGL0C00341g,CAGL0C00473g,CAGL0C00671g,CAGL0C02629g,CAGL0C02783g,CAGL0D02244g,CAGL0D02310g,CAGL0E00473g,CAGL0E03630g,CAGL0F02167g,CAGL0F03261g,CAGL0F06787g,CAGL0F07733g,CAGL0F08283g,CAGL0F08965g,CAGL0G00726g,CAGL0G00792g,CAGL0G07381g,CAGL0G08470g,CAGL0H01144g,CAGL0H02805g,CAGL0H03553g,CAGL0H07601g,CAGL0H07623g,CAGL0H076…	CAGL0C02783g,CAGL0F02167g,CAGL0H07645g,CAGL0I02068g,CAGL0K03905g,CAGL0K06039g,CAGL0K06127g,CAGL0L06050g,CAGL0M00726g	0.95	2.9e-07	2.03e-05
GO:0035825	homologous recombination	biological_process	64	9	CAGL0A01606g,CAGL0A03256g,CAGL0A03498g,CAGL0B01166g,CAGL0B02563g,CAGL0C00297g,CAGL0C00341g,CAGL0C00473g,CAGL0C00671g,CAGL0C02629g,CAGL0C02783g,CAGL0D02244g,CAGL0D02310g,CAGL0E00473g,CAGL0E03630g,CAGL0F02167g,CAGL0F03261g,CAGL0F06787g,CAGL0F07733g,CAGL0F08283g,CAGL0F08965g,CAGL0G00726g,CAGL0G00792g,CAGL0G07381g,CAGL0G08470g,CAGL0H01144g,CAGL0H02805g,CAGL0H03553g,CAGL0H07601g,CAGL0H07623g,CAGL0H076…	CAGL0C02783g,CAGL0F02167g,CAGL0H07645g,CAGL0I02068g,CAGL0K03905g,CAGL0K06039g,CAGL0K06127g,CAGL0L06050g,CAGL0M00726g	0.95	2.9e-07	2.03e-05
GO:0000280	nuclear division	biological_process	269	14	CAGL0A00605g,CAGL0A00913g,CAGL0A01155g,CAGL0A01606g,CAGL0A02596g,CAGL0A02706g,CAGL0A02838g,CAGL0A03256g,CAGL0A03322g,CAGL0A03498g,CAGL0A04345g,CAGL0B00330g,CAGL0B00924g,CAGL0B01166g,CAGL0B01771g,CAGL0B02497g,CAGL0B02563g,CAGL0B02673g,CAGL0B03179g,CAGL0B03509g,CAGL0B03641g,CAGL0B04147g,CAGL0B04873g,CAGL0C00297g,CAGL0C00341g,CAGL0C00473g,CAGL0C00671g,CAGL0C01177g,CAGL0C01309g,CAGL0C01903g,CAGL0C026…	CAGL0C02783g,CAGL0E04466g,CAGL0F02167g,CAGL0G04455g,CAGL0H07645g,CAGL0I02068g,CAGL0K03905g,CAGL0K06039g,CAGL0K06127g,CAGL0L06050g,CAGL0L06578g,CAGL0M00726g,CAGL0M11044g,CAGL0M12815g	4	2.9e-05	0.00176842
GO:0030476	ascospore wall assembly	biological_process	44	6	CAGL0A03806g,CAGL0B00616g,CAGL0C02167g,CAGL0C05577g,CAGL0D01694g,CAGL0D05720g,CAGL0D06490g,CAGL0E01595g,CAGL0E03432g,CAGL0F00869g,CAGL0F00891g,CAGL0F01859g,CAGL0F02607g,CAGL0F02651g,CAGL0F06809g,CAGL0G00814g,CAGL0G01012g,CAGL0G01056g,CAGL0G05984g,CAGL0G08624g,CAGL0H01639g,CAGL0H01661g,CAGL0H06237g,CAGL0H09922g,CAGL0I00726g,CAGL0I04092g,CAGL0I04840g,CAGL0J03740g,CAGL0J05544g,CAGL0K01595g,CAGL0K040…	CAGL0G01012g,CAGL0G01056g,CAGL0H09922g,CAGL0I04840g,CAGL0L06578g,CAGL0M13387g	0.65	3.9e-05	0.00176842
GO:0007130	synaptonemal complex assembly	biological_process	14	4	CAGL0C02629g,CAGL0C03135g,CAGL0D04400g,CAGL0H02805g,CAGL0H07535g,CAGL0H07645g,CAGL0I01936g,CAGL0K06039g,CAGL0L06578g,CAGL0L09295g,CAGL0L12100g,CAGL0M01408g,CAGL0M12771g,CAGL0M12815g	CAGL0H07645g,CAGL0K06039g,CAGL0L06578g,CAGL0M12815g	0.21	4e-05	0.00176842
GO:0048285	organelle fission	biological_process	279	14	CAGL0A00605g,CAGL0A00913g,CAGL0A01155g,CAGL0A01606g,CAGL0A02596g,CAGL0A02706g,CAGL0A02838g,CAGL0A03256g,CAGL0A03322g,CAGL0A03498g,CAGL0A04345g,CAGL0B00330g,CAGL0B00924g,CAGL0B01166g,CAGL0B01771g,CAGL0B02497g,CAGL0B02563g,CAGL0B02673g,CAGL0B03179g,CAGL0B03509g,CAGL0B03641g,CAGL0B04147g,CAGL0B04873g,CAGL0C00297g,CAGL0C00341g,CAGL0C00473g,CAGL0C00671g,CAGL0C01177g,CAGL0C01309g,CAGL0C01903g,CAGL0C026…	CAGL0C02783g,CAGL0E04466g,CAGL0F02167g,CAGL0G04455g,CAGL0H07645g,CAGL0I02068g,CAGL0K03905g,CAGL0K06039g,CAGL0K06127g,CAGL0L06050g,CAGL0L06578g,CAGL0M00726g,CAGL0M11044g,CAGL0M12815g	4.15	4.3e-05	0.001806
GO:0070726	cell wall assembly	biological_process	47	6	CAGL0A03806g,CAGL0B00616g,CAGL0C02167g,CAGL0C05577g,CAGL0D01694g,CAGL0D05720g,CAGL0D06490g,CAGL0E01595g,CAGL0E03432g,CAGL0F00869g,CAGL0F00891g,CAGL0F01859g,CAGL0F02607g,CAGL0F02651g,CAGL0F06809g,CAGL0G00814g,CAGL0G01012g,CAGL0G01056g,CAGL0G05984g,CAGL0G08624g,CAGL0H01639g,CAGL0H01661g,CAGL0H06237g,CAGL0H09922g,CAGL0I00726g,CAGL0I04092g,CAGL0I04840g,CAGL0J03740g,CAGL0J05544g,CAGL0J06050g,CAGL0J060…	CAGL0G01012g,CAGL0G01056g,CAGL0H09922g,CAGL0I04840g,CAGL0L06578g,CAGL0M13387g	0.7	5.7e-05	0.001995
GO:0045143	homologous chromosome segregation	biological_process	31	5	CAGL0A01606g,CAGL0C02629g,CAGL0C02783g,CAGL0C03135g,CAGL0D02684g,CAGL0D04400g,CAGL0E00539g,CAGL0G03377g,CAGL0H01144g,CAGL0H02805g,CAGL0H03553g,CAGL0H07535g,CAGL0H07601g,CAGL0H07645g,CAGL0I01936g,CAGL0I07425g,CAGL0J01507g,CAGL0J10560g,CAGL0J11638g,CAGL0K06039g,CAGL0K06325g,CAGL0L04290g,CAGL0L06182g,CAGL0L06578g,CAGL0L09295g,CAGL0L09603g,CAGL0L12100g,CAGL0M01408g,CAGL0M03223g,CAGL0M12771g,CAGL0M128…	CAGL0C02783g,CAGL0H07645g,CAGL0K06039g,CAGL0L06578g,CAGL0M12815g	0.46	7.9e-05	0.00264923
GO:0045132	meiotic chromosome segregation	biological_process	50	6	CAGL0A00913g,CAGL0A01606g,CAGL0A03256g,CAGL0B02673g,CAGL0C02629g,CAGL0C02783g,CAGL0C03135g,CAGL0D02684g,CAGL0D04400g,CAGL0D06644g,CAGL0E00539g,CAGL0E04466g,CAGL0E05720g,CAGL0F01397g,CAGL0F02959g,CAGL0F06149g,CAGL0G03377g,CAGL0G08888g,CAGL0H01144g,CAGL0H02805g,CAGL0H03487g,CAGL0H03553g,CAGL0H07535g,CAGL0H07601g,CAGL0H07645g,CAGL0I00308g,CAGL0I01936g,CAGL0I07425g,CAGL0I08899g,CAGL0J01507g,CAGL0J056…	CAGL0C02783g,CAGL0E04466g,CAGL0H07645g,CAGL0K06039g,CAGL0L06578g,CAGL0M12815g	0.74	8.2e-05	0.00264923
GO:0007129	synapsis	biological_process	21	4	CAGL0A01606g,CAGL0C02629g,CAGL0C03135g,CAGL0D04400g,CAGL0H01144g,CAGL0H02805g,CAGL0H03553g,CAGL0H07535g,CAGL0H07601g,CAGL0H07645g,CAGL0I01936g,CAGL0I07425g,CAGL0J01507g,CAGL0K06039g,CAGL0L04290g,CAGL0L06578g,CAGL0L09295g,CAGL0L12100g,CAGL0M01408g,CAGL0M12771g,CAGL0M12815g	CAGL0H07645g,CAGL0K06039g,CAGL0L06578g,CAGL0M12815g	0.31	0.00022	0.0066
GO:0022413	reproductive process in single-celled organism	biological_process	154	9	CAGL0A03806g,CAGL0A04345g,CAGL0B00616g,CAGL0B00968g,CAGL0B02739g,CAGL0B04521g,CAGL0C00297g,CAGL0C00583g,CAGL0C02167g,CAGL0C03201g,CAGL0C03465g,CAGL0C05577g,CAGL0D00462g,CAGL0D01694g,CAGL0D01782g,CAGL0D02860g,CAGL0D04620g,CAGL0D04686g,CAGL0D05720g,CAGL0D06490g,CAGL0E00473g,CAGL0E01177g,CAGL0E01331g,CAGL0E01595g,CAGL0E03113g,CAGL0E03432g,CAGL0E03762g,CAGL0E04840g,CAGL0E05082g,CAGL0E06160g,CAGL0F008…	CAGL0D04686g,CAGL0G01012g,CAGL0G01056g,CAGL0H09922g,CAGL0I04840g,CAGL0J08371g,CAGL0K04455g,CAGL0L06578g,CAGL0M13387g	2.29	0.00039	0.0112966
GO:0010927	cellular component assembly involved in morphogenesis	biological_process	68	6	CAGL0A03806g,CAGL0B00616g,CAGL0B00968g,CAGL0C02167g,CAGL0C03201g,CAGL0C03465g,CAGL0C05577g,CAGL0D01694g,CAGL0D05720g,CAGL0D06490g,CAGL0D06622g,CAGL0E01595g,CAGL0E03432g,CAGL0E03542g,CAGL0E06160g,CAGL0F00869g,CAGL0F00891g,CAGL0F01287g,CAGL0F01859g,CAGL0F02123g,CAGL0F02607g,CAGL0F02651g,CAGL0F05335g,CAGL0F06809g,CAGL0F07579g,CAGL0G00814g,CAGL0G01012g,CAGL0G01056g,CAGL0G05984g,CAGL0G06754g,CAGL0G083…	CAGL0G01012g,CAGL0G01056g,CAGL0H09922g,CAGL0I04840g,CAGL0L06578g,CAGL0M13387g	1.01	0.00046	0.01288
GO:0006310	DNA recombination	biological_process	162	9	CAGL0A00913g,CAGL0A01606g,CAGL0A02706g,CAGL0A03256g,CAGL0A03498g,CAGL0B01166g,CAGL0B01617g,CAGL0B01771g,CAGL0B02563g,CAGL0B02816g,CAGL0B03333g,CAGL0B05049g,CAGL0C00297g,CAGL0C00341g,CAGL0C00473g,CAGL0C00671g,CAGL0C02629g,CAGL0C02783g,CAGL0C05357g,CAGL0D00638g,CAGL0D00902g,CAGL0D02244g,CAGL0D02310g,CAGL0D02596g,CAGL0D02860g,CAGL0D04400g,CAGL0D04466g,CAGL0D04862g,CAGL0E00473g,CAGL0E02101g,CAGL0E024…	CAGL0C02783g,CAGL0F02167g,CAGL0H07645g,CAGL0I02068g,CAGL0K03905g,CAGL0K06039g,CAGL0K06127g,CAGL0L06050g,CAGL0M00726g	2.41	0.00057	0.0147568
GO:0010272	response to silver ion	biological_process	3	2	CAGL0D01265g,CAGL0H04257g,CAGL0H04279g	CAGL0H04257g,CAGL0H04279g	0.04	0.00065	0.0147568
GO:0016556	mRNA modification	biological_process	3	2	CAGL0A03300g,CAGL0H10164g,CAGL0K07051g	CAGL0A03300g,CAGL0H10164g	0.04	0.00065	0.0147568
GO:0071292	cellular response to silver ion	biological_process	3	2	CAGL0D01265g,CAGL0H04257g,CAGL0H04279g	CAGL0H04257g,CAGL0H04279g	0.04	0.00065	0.0147568
GO:0080009	mRNA methylation	biological_process	3	2	CAGL0A03300g,CAGL0H10164g,CAGL0K07051g	CAGL0A03300g,CAGL0H10164g	0.04	0.00065	0.0147568
GO:0051182	coenzyme transport	biological_process	13	3	CAGL0E05940g,CAGL0F08305g,CAGL0F08371g,CAGL0G08910g,CAGL0H03839g,CAGL0J02002g,CAGL0K02915g,CAGL0K04565g,CAGL0K06809g,CAGL0L08052g,CAGL0L13354g,CAGL0M12320g,CAGL0M14113g	CAGL0K04565g,CAGL0L13354g,CAGL0M14113g	0.19	0.00081	0.0179053
GO:0043132	NAD transport	biological_process	4	2	CAGL0F08371g,CAGL0J02002g,CAGL0L13354g,CAGL0M14113g	CAGL0L13354g,CAGL0M14113g	0.06	0.00128	0.0273
GO:0016925	protein sumoylation	biological_process	16	3	CAGL0A02706g,CAGL0C02629g,CAGL0D00814g,CAGL0F02783g,CAGL0G03553g,CAGL0G09889g,CAGL0H01144g,CAGL0H07645g,CAGL0I01936g,CAGL0J10296g,CAGL0K01881g,CAGL0K05731g,CAGL0L04290g,CAGL0M00726g,CAGL0M01606g,CAGL0M12815g	CAGL0H07645g,CAGL0M00726g,CAGL0M12815g	0.24	0.00153	0.0313463
GO:0019348	dolichol metabolic process	biological_process	5	2	CAGL0C04279g,CAGL0J09042g,CAGL0K02255g,CAGL0K03355g,CAGL0L00693g	CAGL0J09042g,CAGL0K03355g	0.07	0.00212	0.038713
GO:0034293	sexual sporulation	biological_process	125	7	CAGL0A03806g,CAGL0A04345g,CAGL0B00616g,CAGL0B02739g,CAGL0B04521g,CAGL0C00297g,CAGL0C02167g,CAGL0C02937g,CAGL0C03201g,CAGL0C03465g,CAGL0C04114g,CAGL0C04136g,CAGL0C05577g,CAGL0D01694g,CAGL0D01782g,CAGL0D02860g,CAGL0D04620g,CAGL0D05720g,CAGL0D06490g,CAGL0E00561g,CAGL0E01177g,CAGL0E01595g,CAGL0E03432g,CAGL0E03762g,CAGL0E04840g,CAGL0E05082g,CAGL0E06160g,CAGL0F00869g,CAGL0F00891g,CAGL0F01287g,CAGL0F018…	CAGL0G01012g,CAGL0G01056g,CAGL0H09922g,CAGL0I04840g,CAGL0K04455g,CAGL0L06578g,CAGL0M13387g	1.86	0.00233	0.040775
GO:0000795	synaptonemal complex	cellular_component	7	4	CAGL0H01144g,CAGL0H07645g,CAGL0J05610g,CAGL0K06039g,CAGL0K06127g,CAGL0M00726g,CAGL0M12771g	CAGL0H07645g,CAGL0K06039g,CAGL0K06127g,CAGL0M00726g	0.1	1.1e-06	0.0001606
GO:0000794	condensed nuclear chromosome	cellular_component	99	9	CAGL0A01155g,CAGL0A01177g,CAGL0A01606g,CAGL0B00924g,CAGL0B02673g,CAGL0B03641g,CAGL0C00341g,CAGL0C02629g,CAGL0C03135g,CAGL0C04851g,CAGL0D00814g,CAGL0D02018g,CAGL0D02244g,CAGL0D02684g,CAGL0D04394g,CAGL0D04400g,CAGL0D04444g,CAGL0D04994g,CAGL0D05258g,CAGL0E04466g,CAGL0E05720g,CAGL0E06182g,CAGL0F01397g,CAGL0F02079g,CAGL0F03261g,CAGL0F05467g,CAGL0F06963g,CAGL0F06985g,CAGL0F07755g,CAGL0G00726g,CAGL0G007…	CAGL0E04466g,CAGL0H07645g,CAGL0I02068g,CAGL0K03905g,CAGL0K06039g,CAGL0K06127g,CAGL0L06050g,CAGL0M00726g,CAGL0M12815g	1.36	5.7e-06	0.0002774

## Sheet: CgCkb1and CgCkb2 vs macrophages
Table S6 List of differential genes regulated by CgCkb1 and CgCkb2 under control conditions or MMS treated with the activated genes of C. glabrata upon phagocytosis
Only altered in macrophages	Only altered by CgCkb1/2 in MMS	Only altered by CgCkb1/2 in YPD	Common to macrophages and CgCkb1/2 in MMS	Common to CgCkb1/2 in MMS and CgCkb1/2 in YPD	Common to macrophages and CgCkb1/2 in YPD	Common to all 3 datasets
CAGL0H07997g	CAGL0M07744g	CAGL0B03223g	CAGL0F02057g	CAGL0M12100g	CAGL0B00990g	CAGL0C03872g
CAGL0C04983g	CAGL0G09603g	CAGL0A02211g	CAGL0I07865g	CAGL0A00297g	CAGL0L06666g	CAGL0F05137g
CAGL0J10318g	CAGL0G04279g	CAGL0E00803g	CAGL0I04840g	CAGL0J00561g	CAGL0C04741g	CAGL0I03168g
CAGL0F06677g	CAGL0K07337g	CAGL0F08085g	CAGL0L12518g	CAGL0H08910g	CAGL0J04004g	CAGL0D00264g
CAGL0M08888g	CAGL0K06127g	CAGL0L00561g	CAGL0I00726g	CAGL0C04323g	CAGL0M09042g	CAGL0K10868g
CAGL0I04510g	CAGL0L03894g	CAGL0M06963g	CAGL0M12474g	CAGL0E01771g	CAGL0M01716g	CAGL0K06039g
CAGL0I10747g	CAGL0B04455g	CAGL0A02002g	CAGL0H09966g	CAGL0L13354g	CAGL0E04840g	CAGL0D05654g
CAGL0L09273g	CAGL0K11638g	CAGL0G02981r	CAGL0L04378g	CAGL0L01831g	CAGL0K05137g	CAGL0F02167g
CAGL0K12738g	CAGL0C04136g	CAGL0C03938g	CAGL0E00275g	CAGL0D03608g	CAGL0C02629g	CAGL0G01012g
CAGL0I00770g	CAGL0L06050g	CAGL0I09680g	CAGL0G04455g	CAGL0G09108g	CAGL0L07766g	CAGL0M05401g
CAGL0M05511g	CAGL0K03157g	CAGL0C00473g	CAGL0J09174g	CAGL0M00726g	CAGL0K08536g	CAGL0G06798g
CAGL0I05940g	CAGL0F02607g	CAGL0J01994r	CAGL0L11990g	CAGL0C05467g	CAGL0I03586g	CAGL0B00264g
CAGL0K05203g	CAGL0F08767g	CAGL0E04730r	CAGL0H10450g	CAGL0C03960g	CAGL0K06259g	CAGL0J09042g
CAGL0H04983g	CAGL0A03476g	CAGL0E05214g	CAGL0B04675g	CAGL0I06644g	CAGL0G10219g	CAGL0D02244g
CAGL0G07183g1	CAGL0K03355g	CAGL0J06864g	CAGL0E05280g	CAGL0H06039g	CAGL0H02541g	CAGL0B00726g
CAGL0J09570g	CAGL0G02871g	CAGL0B02717g	CAGL0L04686g	CAGL0H05115g	CAGL0G03377g	CAGL0G08107g
CAGL0H09460g	CAGL0H10010g	CAGL0M01166g	CAGL0H07337g	CAGL0M13387g		CAGL0A03300g
CAGL0M03839g	CAGL0K07183g	CAGL0L12738g	CAGL0J10494g	CAGL0M07832g		CAGL0J06402g
CAGL0J01441g	CAGL0G05632g	CAGL0K02519g		CAGL0G03949g		CAGL0I09834g
CAGL0I07381g	CAGL0L06578g	CAGL0H10626g		CAGL0K04455g		CAGL0M05115g
CAGL0K10428g	CAGL0C02783g	CAGL0M11660g		CAGL0M00308g		CAGL0L00157g
CAGL0K03509g	CAGL0H07469g	CAGL0D06666g		CAGL0J02046g
CAGL0E05984g	CAGL0I10200g	CAGL0M12551g		CAGL0H04257g
CAGL0I01628g	CAGL0I09108g	CAGL0D01254g		CAGL0G01056g
CAGL0C02739g	CAGL0J03982g	CAGL0D05280g		CAGL0D05632g
CAGL0L02827g	CAGL0L03846g	CAGL0G06160g		CAGL0H06017g
CAGL0J01661g	CAGL0F01859g	CAGL0L08426g		CAGL0L13299g
CAGL0C01793g	CAGL0G01254g	CAGL0I01122g		CAGL0H05995g
CAGL0M13585g	CAGL0K04301g	CAGL0A00715g		CAGL0D06380g
CAGL0M05049g	CAGL0L05720g	CAGL0G06710g		CAGL0A00275g
CAGL0G02057g	CAGL0D01562g	CAGL0I06897r		CAGL0H09482g
CAGL0A01089g	CAGL0M03421g	CAGL0F04895g		CAGL0E04466g
CAGL0K08074g	CAGL0G02739g	CAGL0L12100g		CAGL0F08217g
CAGL0A01716g	CAGL0F07953g	CAGL0J00363g		CAGL0G06446g
CAGL0I00220g	CAGL0K08624g	CAGL0D02750g		CAGL0J00451g
CAGL0B02772g	CAGL0K00671g	CAGL0G02563g		CAGL0B00440g
CAGL0K04675g	CAGL0L01463g	CAGL0M11462g		CAGL0I00946g
CAGL0C04829g	CAGL0M02717g	CAGL0L03740g		CAGL0H00418g
CAGL0I08723g	CAGL0K04565g	CAGL0K09702g		CAGL0M12815g
CAGL0M12947g	CAGL0A03608g	CAGL0M10263g		CAGL0I06050g
CAGL0K13024g	CAGL0H00704g	CAGL0C01617g		CAGL0M00704g
CAGL0F03641g	CAGL0M12881g	CAGL0J05478g		CAGL0H04279g
CAGL0E06666g	CAGL0I01936g	CAGL0M08822g		CAGL0D03630g
CAGL0F02651g	CAGL0B01595g	CAGL0J05390g		CAGL0A00649g
CAGL0L03982g	CAGL0I02596g	CAGL0H06237g		CAGL0M11000g
CAGL0M11924g	CAGL0J03883r	CAGL0I10010g		CAGL0B01265g
CAGL0F00187g	CAGL0G04213g	CAGL0D06248r		CAGL0F04521g
CAGL0G04763g	CAGL0D04686g	CAGL0F04631g		CAGL0H04015g
CAGL0G04499g	CAGL0K07205g	CAGL0A02233g		CAGL0J08371g
CAGL0J00297g	CAGL0E00583g	CAGL0B02755g		CAGL0M14091g
CAGL0L12606g	CAGL0L03828g	CAGL0B03839g		CAGL0M04917g
CAGL0M08580g	CAGL0M00616g	CAGL0B02651g		CAGL0H07645g
CAGL0F07513g	CAGL0K04279g	CAGL0H06699g		CAGL0M12364g
CAGL0M13607g	CAGL0J03894g	CAGL0D00374g		CAGL0M14113g
CAGL0G07183g2	CAGL0A01826g	CAGL0K07634g		CAGL0I08943g
CAGL0G03729g	CAGL0K02629g	CAGL0L08044r		CAGL0K03905g
CAGL0M13497g	CAGL0F07293g	CAGL0I05874g		CAGL0K02695g
CAGL0M08602g	CAGL0K07175r	CAGL0L13387r		CAGL0M10153g
CAGL0D06336g	CAGL0H10164g	CAGL0E03267g		CAGL0K11484g
CAGL0M02893g	CAGL0G09625g	CAGL0L06776g		CAGL0I02068g
CAGL0M01562g	CAGL0I01408g	CAGL0J02706g		CAGL0M11044g
CAGL0B01243g	ENSRNAG049947029	CAGL0L12122g		CAGL0F08195g
CAGL0F01881g	ENSRNAG049947258	CAGL0F01111g		CAGL0C04213g
CAGL0D06512g	ENSRNAG049947123	CAGL0G03883g		CAGL0H09922g
CAGL0M13277g	ENSRNAG049947064	CAGL0M05819g		CAGL0K04785g
CAGL0M11704g	ENSRNAG049947108	CAGL0K00341g		CAGL0C01919g
CAGL0G00308g	ENSRNAG049947115	CAGL0K10824g		CAGL0L08536g
CAGL0M07876g	ENSRNAG049947052	CAGL0E04774g		CAGL0K08470g
CAGL0D00924g		CAGL0H02101g		CAGL0B02079g
CAGL0M05533g		CAGL0J02970g		CAGL0F06589g
CAGL0J04466g		CAGL0C03223g		ENSRNAG049947024
CAGL0I04928g		CAGL0H03707g		ENSRNAG049947162
CAGL0B03663g		CAGL0D00396g		ENSRNAG049947083
CAGL0L02167g		CAGL0B04917g		ENSRNAG049947229
CAGL0I09152g		CAGL0B00572g		ENSRNAG049947236
CAGL0E05918g		CAGL0L02321g		ENSRNAG049947071
CAGL0H06787g		CAGL0J02024g		ENSRNAG049947185
CAGL0J04048g		CAGL0M01892g		ENSRNAG049947192
CAGL0G05522g		CAGL0E03916g		ENSRNAG049947253
CAGL0H05621g		CAGL0F00891g		ENSRNAG049947150
CAGL0K12540g		CAGL0G03289g		ENSRNAG049947122
CAGL0B04543g		CAGL0F02513g		ENSRNAG049947035
CAGL0L08470g		CAGL0C04092g		ENSRNAG049947096
CAGL0H00374g		CAGL0G01518r		ENSRNAG049947107
CAGL0J04378g		CAGL0C03575g		ENSRNAG049947179
CAGL0L01573g		CAGL0L13398r		ENSRNAG049947065
CAGL0L10252g		CAGL0H08844g		ENSRNAG049947228
CAGL0H09592g		CAGL0M11652r		ENSRNAG049947021
CAGL0M03927g		ENSRNAG049947139
CAGL0H03971g		ENSRNAG049947110
CAGL0B03465g		ENSRNAG049947088
CAGL0H04653g		ENSRNAG049947068
CAGL0H08393g		ENSRNAG049947242
CAGL0J02552g		ENSRNAG049947198
CAGL0G00286g		ENSRNAG049947202
CAGL0D04114g		ENSRNAG049947261
CAGL0I06743g		ENSRNAG049947157
CAGL0L06996g		ENSRNAG049947235
CAGL0M09933g		ENSRNAG049947109
CAGL0G08690g		ENSRNAG049947085
CAGL0L10538g		ENSRNAG049947197
CAGL0F05687g		ENSRNAG049947193
CAGL0B03773g		ENSRNAG049947216
CAGL0J08074g		ENSRNAG049947045
CAGL0H10032g		ENSRNAG049947234
CAGL0F08811g		ENSRNAG049947094
CAGL0H08624g		ENSRNAG049947020
CAGL0F09053g		ENSRNAG049947263
CAGL0F01727g		ENSRNAG049947205
CAGL0M07491g		ENSRNAG049947194
CAGL0I09174g		ENSRNAG049947250
CAGL0J10824g		ENSRNAG049947089
CAGL0L03916g		ENSRNAG049947257
CAGL0M08074g		ENSRNAG049947188
CAGL0K07392g		ENSRNAG049947239
CAGL0J11242g		ENSRNAG049947166
CAGL0G02255g		ENSRNAG049947092
CAGL0L09471g		ENSRNAG049947213
CAGL0J09790g		ENSRNAG049947066
CAGL0E04092g		ENSRNAG049947175
CAGL0H02233g		ENSRNAG049947178
CAGL0D01474g		ENSRNAG049947189
CAGL0K05027g		ENSRNAG049947208
CAGL0G03333g		ENSRNAG049947042
CAGL0I00550g
CAGL0J11638g
CAGL0M06479g
CAGL0K12342g
CAGL0K11297g
CAGL0I00264g
CAGL0H09614g
CAGL0J10230g
CAGL0K02739g
CAGL0E00627g
CAGL0J11836g
CAGL0F08591g
CAGL0M04301g
CAGL0L00429g
CAGL0H00913g
CAGL0K00935g
CAGL0C02761g
CAGL0F05225g
CAGL0H00572g
CAGL0H07601g
CAGL0J08547g
CAGL0J09900g
CAGL0E05236g
CAGL0D03762g
CAGL0I00242g
CAGL0G08404g
CAGL0M09020g
CAGL0M03305g
CAGL0J04158g
CAGL0I08591g
CAGL0C04933g
CAGL0H02871g
CAGL0J08415g
CAGL0L10714g
CAGL0C03630g
CAGL0J00539g
CAGL0F03443g
CAGL0H02475g
CAGL0L08514g
CAGL0G01562g
CAGL0K08338g
CAGL0K00363g
CAGL0K05115g
CAGL0L11374g
CAGL0L13266g
CAGL0M07095g
CAGL0F04807g
CAGL0B00286g
CAGL0I01914g
CAGL0J04334g
CAGL0E01243g
CAGL0I02574g
CAGL0J03014g
CAGL0K04367g
CAGL0H06963g
CAGL0L12628g
CAGL0I01276g
CAGL0G01474g
CAGL0B00836g
CAGL0G08492g
CAGL0K12892g
CAGL0L04832g
CAGL0K05797g
CAGL0J11891g
CAGL0K03553g
CAGL0L08030g
CAGL0J11748g
CAGL0I07249g
CAGL0H05291g
CAGL0F00341g
CAGL0M01980g
CAGL0K08756g
CAGL0L12364g
CAGL0F04499g
CAGL0G01122g
CAGL0A02596g
CAGL0K05753g
CAGL0A00385g
CAGL0K12364g
CAGL0B02926g
CAGL0H01144g
CAGL0I10340g
CAGL0F01463g
CAGL0A01870g
CAGL0C02321g
CAGL0H05137g
CAGL0E01815g
CAGL0F01419g
CAGL0J06028g
CAGL0J06798g
CAGL0H04455g
CAGL0B04213g
CAGL0H01573g
CAGL0D01320g
CAGL0H02563g
CAGL0H06545g
CAGL0G01925g
CAGL0J09702g
CAGL0B03201g
CAGL0L02761g
CAGL0B04411g
CAGL0I02508g
CAGL0J05082g
CAGL0K12078g
CAGL0M11572g
CAGL0D02640g
CAGL0H00803g
CAGL0M02453g
CAGL0H10054g
CAGL0D05720g
CAGL0C03135g
CAGL0C04235g
CAGL0K02981g
CAGL0J04884g
CAGL0E00187g
CAGL0M00440g
CAGL0K10604g
CAGL0A04301g
CAGL0K07678g
CAGL0M07634g
CAGL0F06413g
CAGL0F04829g
CAGL0G02673g
CAGL0I05060g
CAGL0K08360g
CAGL0D05698g
CAGL0D00154g
CAGL0K09680g
CAGL0B02860g
CAGL0D01694g
CAGL0B01727g
CAGL0J07282g
CAGL0G05269g
CAGL0B00616g
CAGL0B00462g
CAGL0L09295g
CAGL0L02079g
CAGL0F05115g
CAGL0K11616g
CAGL0M08558g
CAGL0H02827g
CAGL0J04400g
CAGL0K11946g
CAGL0F05731g
CAGL0L05258g
CAGL0M00154g
CAGL0L06072g
CAGL0C00209g
CAGL0K12848g
CAGL0D04752g
CAGL0E01859g
CAGL0M13849g
CAGL0A04081g
CAGL0B03421g
CAGL0E03432g
CAGL0I03256g
CAGL0J02530g
CAGL0L06930g
CAGL0G02937g
CAGL0K10978g
CAGL0E01793g
CAGL0L04664g
CAGL0E03850g
CAGL0E02255g
CAGL0K01155g
CAGL0F00715g
CAGL0J11176g
CAGL0L01089g
CAGL0D06402g
CAGL0H03663g
CAGL0H00825g
CAGL0M10417g
CAGL0C03487g
CAGL0D04136g
CAGL0I07117g
CAGL0F07865g
CAGL0I03410g
CAGL0D04620g
CAGL0A03905g
CAGL0K06809g
CAGL0K06919g
CAGL0B02838g
CAGL0M03091g
CAGL0I04994g
CAGL0K05665g
CAGL0F05247g
CAGL0F04697g
CAGL0F04191g

## Sheet: Overlapping DEGs
Table S7 List of overlapping differential genes regulated by CgCkb1 and CgCkb2 with the activated genes of C. glabrata upon phagocytosis
Gene_ID	Symbol	Description	log2ratio(RPMI1640 cultured C.g/macrophage-internalized C.g)	log2ratio(WT/Δckb1 in YPD)	log2ratio(WT/Δckb2 in YPD)	log2ratio(WT/Δckb1 in MMS)	log2ratio(WT/Δckb2 in MMS)
CAGL0F05137g	PRY2	Ortholog(s) have cholesterol binding, sterol binding activity, role in pathogenesis, sterol transport and cell surface, extracellular region, yeast-form cell wall localization	-3.89921	1.74028	1.82412	1.57837	1.37607
CAGL0K06039g	RED1	Ortholog(s) have chromatin DNA binding, structural molecule activity, role in meiotic recombination checkpoint, positive regulation of catalytic activity, synaptonemal complex assembly and lateral element localization	-3.63684	1.22261	1.30931	1.26266	1.1681
CAGL0G04455g	IME2	Ortholog(s) have protein kinase activity, role in cellular response to drug, negative regulation of DNA replication origin binding, protein phosphorylation, regulation of meiotic nuclear division and nucleus localization	-3.62105	0.730814	0.914634	1.20966	1.16892
CAGL0M09042g	IME1	Ortholog(s) have transcription factor binding activity and role in positive regulation of transcription by RNA polymerase II, pseudohyphal growth, regulation of meiotic nuclear division, regulation of transcription by RNA polymerase II	-3.3759	1.12663	1.29722	0.40146	0.212009
CAGL0F02057g	CAGL0F02057g	Has domain(s) with predicted DNA binding activity	-3.18737	0.870024	0.613015	1.573	1.50985
CAGL0I03586g	MSH5	Ortholog(s) have D-loop DNA binding, Y-form DNA binding, double-stranded DNA binding, four-way junction DNA binding activity, role in reciprocal meiotic recombination and MutSgamma complex, nuclear chromosome localization	-2.82477	0.953586	1.1688	0.742407	0.813513
CAGL0J09042g	NUS1	Ortholog(s) have dehydrodolichyl diphosphate synthase activity, role in dolichol biosynthetic process, protein glycosylation and dehydrodolichyl diphosphate synthase complex, endoplasmic reticulum, lipid droplet localization	-2.79047	2.41455	2.57319	1.55465	1.94935
CAGL0B00264g	MTLalpha2	Homeobox-domain protein alpha2	-2.52689	1.03154	1.11131	0.970919	1.11762
CAGL0E04840g	SPR28	Ortholog(s) have role in ascospore formation and ascospore wall, meiotic spindle, prospore membrane, septin complex, spindle microtubule localization	-2.48948	1.0535	1.37417	0.746474	0.71385
CAGL0D05654g	CAGL0D05654g	Protein of unknown function	-2.48177	1.14533	1.21442	1.26267	1.29962
CAGL0I03168g	CAGL0I03168g	Ortholog of S. cerevisiae : YEL023C, C. albicans SC5314 : C3_04440C_A, C. dubliniensis CD36 : Cd36_84380, Candida tenuis NRRL Y-1498 : CANTEDRAFT_101635 and Pichia stipitis Pignal : PICST_19384	-2.02382	1.47716	1.27902	2.66464	2.86845
CAGL0A03300g	IME4	Ortholog(s) have mRNA (N6-adenosine)-methyltransferase activity, role in mRNA methylation, meiotic cell cycle, negative regulation of pseudohyphal growth and RNA N6-methyladenosine methyltransferase complex localization	-1.94745	1.62156	1.47249	1.29577	1.18133
CAGL0F02167g	MSH4	Ortholog(s) have D-loop DNA binding, Y-form DNA binding, double-stranded DNA binding, four-way junction DNA binding activity, role in reciprocal meiotic recombination and MutSgamma complex, nuclear chromosome localization	-1.92744	1.43605	1.3642	2.22522	2.17909
CAGL0E00275g	EPA20	Putative adhesin; belongs to adhesin cluster I	-1.88581	0.928749	0.944163	1.13449	1.24444
CAGL0L00157g	CAGL0L00157g	Putative adhesin-like protein; multiple tandem repeats; predicted GPI-anchor; belongs to adhesin cluster III	-1.76675	2.55597	1.25285	2.07965	0.252519
CAGL0J06402g	LYS20	Ortholog(s) have homocitrate synthase activity, role in DNA repair, histone displacement, lysine biosynthetic process via aminoadipic acid and nucleus localization	-1.66701	2.03518	1.63455	2.10298	1.68334
CAGL0C02629g	CST9	Ortholog(s) have SUMO transferase activity, chromatin binding activity and role in protein sumoylation, reciprocal meiotic recombination, synapsis, synaptonemal complex assembly	-1.56874	1.85487	1.11918	1.02589	0.100398
CAGL0M05115g	CAGL0M05115g	Protein of unknown function	-1.54583	1.69278	1.87478	2.01017	2.08351
CAGL0B00726g	GLK1	Ortholog(s) have glucokinase activity and role in glucose import, glucose metabolic process, glycolytic process, mannose metabolic process	-1.51026	1.28727	1.42074	2.46833	2.07329
CAGL0I09834g	SPS4	Ortholog of S. cerevisiae : SPS4, C. albicans SC5314 : CR_09940W_A, C. dubliniensis CD36 : Cd36_35035, C. parapsilosis CDC317 : CPAR2_200810 and Candida tenuis NRRL Y-1498 : CANTEDRAFT_112327	-1.45828	1.19196	1.41509	1.21522	1.25384
CAGL0L07766g	ADY2	Ortholog(s) have acetate transmembrane transporter activity, ammonium transmembrane transporter activity and role in acetate transport, ammonium transport, nitrogen utilization, plasma membrane acetate transport, transmembrane transport	-1.38593	0.897414	1.03761	0.696352	0.713946
CAGL0L04378g	PNS1	Ortholog of S. cerevisiae : PNS1, C. albicans SC5314 : C1_00310W_A, C. dubliniensis CD36 : Cd36_00250, C. parapsilosis CDC317 : CPAR2_109690 and Candida tenuis NRRL Y-1498 : CANTEDRAFT_131089	-1.37521	0.271936	0.412987	1.09991	1.04576
CAGL0H10450g	CAGL0H10450g	Has domain(s) with predicted oxidoreductase activity and role in metabolic process	-1.36707	0.229447	0.648154	1.30906	1.40059
CAGL0D02244g	MEK1	Ortholog(s) have protein serine/threonine kinase activity	-1.3499	1.19139	1.64136	0.967769	1.03094
CAGL0J09174g	CAGL0J09174g	Protein of unknown function	-1.33484	-0.0720988	-0.447977	0.826977	1.0541
CAGL0I07865g	PHM7	Ortholog(s) have role in pathogenesis and plasma membrane localization	-1.22876	0.54792	0.602529	1.0682	1.03776
CAGL0G10219g	AWP12	Adhesin-like protein with 5 tandem repeats; belongs to adhesin cluster VII; predicted GPI-anchor; similarity to S. cerevisiae flocculins, cell wall proteins that mediate adhesion	-1.22348	2.00897	1.61973	0.626365	0.21704
CAGL0G03377g	MAM1	Ortholog(s) have role in attachment of spindle microtubules to kinetochore involved in homologous chromosome segregation, homologous chromosome segregation and meiotic chromosome segregation, more	-1.22067	2.4964	1.89774	0.753384	0.598698
CAGL0I04840g	CHS3B	Class IV chitin synthase with a calcineurin pathway- and Tor1p-dependent role in cell wall integrity; mutants have significantly thickened cell wall chitin-glucan layer; mutants delayed in cell wall formation during protoplast regeneration	-1.21047	0.782332	0.731066	1.19153	1.27237
CAGL0J10494g	APT2	Has domain(s) with predicted adenine phosphoribosyltransferase activity, role in adenine salvage, nucleoside metabolic process and cytoplasm localization	-1.17935	0.576205	0.477966	1.1067	0.785518
CAGL0G01012g	SPO77	Ortholog(s) have role in ascospore formation, ascospore wall assembly, ascospore-type prospore membrane assembly and cytoplasm localization	-1.13373	1.39305	1.59517	2.0367	1.95374
CAGL0L04686g	CLD1	Ortholog(s) have phospholipase A2 activity, role in cardiolipin acyl-chain remodeling, cardiolipin metabolic process and mitochondrial inner membrane, mitochondrion localization	-1.12002	0.426134	0.337128	1.19544	1.23694
CAGL0M12474g	CAGL0M12474g	Ortholog of S. cerevisiae : YIL055C and Saccharomyces cerevisiae S288C : YIL055C	-1.10493	0.506854	0.593349	1.14371	0.962607
CAGL0G08107g	GIS1	Ortholog(s) have DNA-binding transcription repressor activity, RNA polymerase II-specific, RNA polymerase II proximal promoter sequence-specific DNA binding, histone demethylase activity (H3-K36 specific) activity	-1.10266	1.30463	1.52721	2.17224	2.42218
CAGL0J04004g	MCP1	Ortholog(s) have role in lipid homeostasis, mitochondrion organization and integral component of mitochondrial membrane, mitochondrial outer membrane localization	-1.74304	-1.3257	-1.01288	-0.462089	-0.408622
CAGL0K10868g	CTA1	Putative catalase A; gene is downregulated in azole-resistant strain; regulated by oxidative stress and glucose starvation; protein abundance increased in ace2 mutant cells	-1.7109	-1.66593	-1.27227	-1.12958	-0.817066
CAGL0L06666g	YHB1	Putative flavohemoglobin, involved in nitric oxide detoxification	-1.03916	-1.61462	-1.65307	0.0421761	-0.0542239
CAGL0H02541g	CAGL0H02541g	Ortholog of S. cerevisiae : YMR252C and Saccharomyces cerevisiae S288C : YMR252C	-1.17492	-0.995889	-0.834608	-0.00672837	-0.0581383
CAGL0H07337g	CAGL0H07337g	Protein of unknown function	1.03545	-2.10261	-2.17456	-1.05565	-0.988739
CAGL0M01716g	TEC1	Ortholog(s) have DNA-binding transcription activator activity, RNA polymerase II-specific, DNA-binding transcription factor activity and RNA polymerase II proximal promoter sequence-specific DNA binding, more	1.05385	-0.824364	-1.07381	-0.610772	-0.615872
CAGL0K08536g	APE1	Vacuolar aminopeptidase I	1.10131	-1.19796	-0.973769	-0.200255	-0.370599
CAGL0G06798g	CAGL0G06798g	Ortholog(s) have role in iron ion homeostasis and cytoplasm, nucleus localization	1.62479	-1.40977	-1.16123	1.15497	0.631708
CAGL0C03872g	TIR3	Putative GPI-linked cell wall protein involved in sterol uptake	1.66155	-2.32211	-1.86811	-1.15219	-0.611849
CAGL0K05137g	ATH1	Ortholog(s) have alpha,alpha-trehalase activity and role in cellular response to desiccation, cellular response to ethanol, cellular response to freezing, pathogenesis, trehalose catabolic process	1.6733	-1.21602	-1.18917	-0.805856	-0.584862
CAGL0B04675g	DOM34	Ortholog(s) have RNA binding, endoribonuclease activity, ribosome binding activity	1.78576	-0.571153	-0.483568	1.06157	0.761381
CAGL0K06259g	TSA1	Thiol-specific antioxidant protein; predicted thioredoxin peroxidase involved in oxidative stress response; protein abundance decreased in ace2 mutant cells	2.5049	-1.05416	-0.646832	-0.199196	-0.137252
CAGL0B00990g	HBN1	Ortholog(s) have oxidoreductase activity, acting on NAD(P)H, nitrogenous group as acceptor activity and role in cellular response to oxidative stress, negative regulation of fatty acid metabolic process	2.52367	-1.65707	-1.44558	0.311244	0.0586979
CAGL0M05401g	CAGL0M05401g	Ortholog of S. cerevisiae : YBR201C-A and Saccharomyces cerevisiae S288C : YBR201C-A	1.85616	0.916101	1.08985	1.80436	1.6062
CAGL0H09966g	FMP23	Ortholog of S. cerevisiae : FMP23 and Saccharomyces cerevisiae S288C : YBR047W	2.15189	0.215846	0.211424	1.1325	0.737679
CAGL0L11990g	GRX4	Ortholog(s) have RNA polymerase II activating transcription factor binding, disulfide oxidoreductase activity	2.27546	-0.637638	-0.734447	1.03247	0.629354
CAGL0D00264g	NUD1	Putative nuclear phosphatase regulatory subunit; gene is downregulated in azole-resistant strain	1.18456	1.13452	0.938036	1.73547	1.88113
CAGL0L12518g	CAGL0L12518g	Protein of unknown function	1.19659	0.22742	0.0418614	1.00857	0.576804
CAGL0I00726g	OSW5	Ortholog(s) have role in ascospore wall assembly	1.49138	0.758135	1.05731	1.08142	0.823345
CAGL0C04741g	SOD1	Cytosolic copper-zinc superoxide dismutase	1.49668	0.935078	1.04168	0.52079	0.432205
CAGL0E05280g	GRE2(B)	Putative methylglyoxal reductase (NADPH-dependent)	1.07653	0.0535566	0.0599848	1.3344	1.05675

## Sheet: GO for overlapping DEGs
Table S8 List of enriched GO terms associated with overlapping DEGs regulated by CgCkb1 and CgCkb2 with the activated genes of C. glabrata upon phagocytosis
GO_ID	GO_term	GO_category	Annotated	Significant	AnnoList	SymbolList	Expected	Classic_fisher	FDR
GO:0051321	meiotic cell cycle	biological_process	288	13	CAGL0A00913g,CAGL0A01606g,CAGL0A01914g,CAGL0A02838g,CAGL0A03256g,CAGL0A03300g,CAGL0A03322g,CAGL0A03498g,CAGL0A03806g,CAGL0A04345g,CAGL0B00462g,CAGL0B00616g,CAGL0B01166g,CAGL0B01705g,CAGL0B02563g,CAGL0B02673g,CAGL0B02739g,CAGL0B03509g,CAGL0B03707g,CAGL0B04521g,CAGL0C00297g,CAGL0C00341g,CAGL0C00473g,CAGL0C00671g,CAGL0C01309g,CAGL0C02167g,CAGL0C02629g,CAGL0C02783g,CAGL0C02937g,CAGL0C03135g,CAGL0C032…	CAGL0A03300g,CAGL0C02629g,CAGL0D02244g,CAGL0E04840g,CAGL0F02167g,CAGL0G01012g,CAGL0G03377g,CAGL0G04455g,CAGL0I00726g,CAGL0I03586g,CAGL0I04840g,CAGL0K06039g,CAGL0M09042g	2.51	4.1e-07	0.00033333
GO:0072593	reactive oxygen species metabolic process	biological_process	17	4	CAGL0A02387g,CAGL0A02530g,CAGL0C01705g,CAGL0C04697g,CAGL0C04741g,CAGL0E04356g,CAGL0F06017g,CAGL0G01947g,CAGL0G07271g,CAGL0G09383g,CAGL0H04939g,CAGL0I01166g,CAGL0K00803g,CAGL0K05813g,CAGL0K06259g,CAGL0K10868g,CAGL0L06666g	CAGL0C04741g,CAGL0K06259g,CAGL0K10868g,CAGL0L06666g	0.15	1.1e-05	0.00223575
GO:0140013	meiotic nuclear division	biological_process	130	8	CAGL0A00913g,CAGL0A01606g,CAGL0A02838g,CAGL0A03256g,CAGL0A03322g,CAGL0A03498g,CAGL0B01166g,CAGL0B02563g,CAGL0B02673g,CAGL0B03509g,CAGL0C00297g,CAGL0C00341g,CAGL0C00473g,CAGL0C00671g,CAGL0C01309g,CAGL0C02629g,CAGL0C02783g,CAGL0C03135g,CAGL0D00638g,CAGL0D02244g,CAGL0D02310g,CAGL0D02684g,CAGL0D04400g,CAGL0D06644g,CAGL0E00473g,CAGL0E00539g,CAGL0E01177g,CAGL0E02101g,CAGL0E03630g,CAGL0E04466g,CAGL0E045…	CAGL0C02629g,CAGL0D02244g,CAGL0F02167g,CAGL0G03377g,CAGL0G04455g,CAGL0I03586g,CAGL0K06039g,CAGL0M09042g	1.13	1.1e-05	0.00223575
GO:0022414	reproductive process	biological_process	462	13	CAGL0A00891g,CAGL0A00913g,CAGL0A01430g,CAGL0A01584g,CAGL0A01606g,CAGL0A01914g,CAGL0A02046g,CAGL0A02431g,CAGL0A02574g,CAGL0A02596g,CAGL0A02838g,CAGL0A03256g,CAGL0A03300g,CAGL0A03322g,CAGL0A03498g,CAGL0A03586g,CAGL0A03806g,CAGL0A04345g,CAGL0A04433g,CAGL0B00242g,CAGL0B00374g,CAGL0B00462g,CAGL0B00616g,CAGL0B00858g,CAGL0B00924g,CAGL0B00968g,CAGL0B01166g,CAGL0B01243g,CAGL0B01265g,CAGL0B01551g,CAGL0B017…	CAGL0A03300g,CAGL0C02629g,CAGL0D02244g,CAGL0E04840g,CAGL0F02167g,CAGL0G01012g,CAGL0G03377g,CAGL0G04455g,CAGL0I00726g,CAGL0I03586g,CAGL0I04840g,CAGL0K06039g,CAGL0M09042g	4.02	7.9e-05	0.007859
GO:0009405	pathogenesis	biological_process	172	8	CAGL0A01738g,CAGL0A03322g,CAGL0A04059g,CAGL0A04455g,CAGL0A04829g,CAGL0B02035g,CAGL0B02739g,CAGL0B03509g,CAGL0B04037g,CAGL0B04521g,CAGL0B04565g,CAGL0C00649g,CAGL0C02277g,CAGL0C03399g,CAGL0C04741g,CAGL0C05335g,CAGL0C05467g,CAGL0D00462g,CAGL0D01342g,CAGL0D01782g,CAGL0D01936g,CAGL0D02156g,CAGL0D03168g,CAGL0D04048g,CAGL0D05786g,CAGL0D06204g,CAGL0D06622g,CAGL0E00341g,CAGL0E00561g,CAGL0E02431g,CAGL0E026…	CAGL0C04741g,CAGL0F05137g,CAGL0I04840g,CAGL0I07865g,CAGL0K05137g,CAGL0K10868g,CAGL0L06666g,CAGL0M01716g	1.5	8.7e-05	0.007859
GO:0035825	homologous recombination	biological_process	64	5	CAGL0A01606g,CAGL0A03256g,CAGL0A03498g,CAGL0B01166g,CAGL0B02563g,CAGL0C00297g,CAGL0C00341g,CAGL0C00473g,CAGL0C00671g,CAGL0C02629g,CAGL0C02783g,CAGL0D02244g,CAGL0D02310g,CAGL0E00473g,CAGL0E03630g,CAGL0F02167g,CAGL0F03261g,CAGL0F06787g,CAGL0F07733g,CAGL0F08283g,CAGL0F08965g,CAGL0G00726g,CAGL0G00792g,CAGL0G07381g,CAGL0G08470g,CAGL0H01144g,CAGL0H02805g,CAGL0H03553g,CAGL0H07601g,CAGL0H07623g,CAGL0H076…	CAGL0C02629g,CAGL0D02244g,CAGL0F02167g,CAGL0I03586g,CAGL0K06039g	0.56	0.0002	0.012466
GO:0051091	positive regulation of DNA binding transcription factor activity	biological_process	3	2	CAGL0C04741g,CAGL0D06292g,CAGL0K06259g	CAGL0C04741g,CAGL0K06259g	0.03	0.00022	0.012466
GO:0007127	meiosis I	biological_process	103	6	CAGL0A01606g,CAGL0A02838g,CAGL0A03256g,CAGL0A03498g,CAGL0B01166g,CAGL0B02563g,CAGL0C00297g,CAGL0C00341g,CAGL0C00473g,CAGL0C00671g,CAGL0C02629g,CAGL0C02783g,CAGL0C03135g,CAGL0D00638g,CAGL0D02244g,CAGL0D02310g,CAGL0D02684g,CAGL0D04400g,CAGL0E00473g,CAGL0E00539g,CAGL0E02101g,CAGL0E03630g,CAGL0E04576g,CAGL0F02167g,CAGL0F03261g,CAGL0F06787g,CAGL0F07733g,CAGL0F08283g,CAGL0F08965g,CAGL0G00726g,CAGL0G007…	CAGL0C02629g,CAGL0D02244g,CAGL0F02167g,CAGL0G03377g,CAGL0I03586g,CAGL0K06039g	0.9	0.00022	0.012466
GO:0034599	cellular response to oxidative stress	biological_process	112	6	CAGL0A01133g,CAGL0A02530g,CAGL0A02816g,CAGL0A03784g,CAGL0A04279g,CAGL0A04433g,CAGL0B00836g,CAGL0B00990g,CAGL0B02035g,CAGL0B02189g,CAGL0B02541g,CAGL0B02739g,CAGL0B03509g,CAGL0B03575g,CAGL0B04521g,CAGL0C00561g,CAGL0C01705g,CAGL0C02233g,CAGL0C03850g,CAGL0C04191g,CAGL0C04543g,CAGL0C04631g,CAGL0C04741g,CAGL0E00583g,CAGL0E00649g,CAGL0E04114g,CAGL0E04356g,CAGL0E06424g,CAGL0F00495g,CAGL0F01265g,CAGL0F047…	CAGL0B00990g,CAGL0C04741g,CAGL0K06259g,CAGL0K10868g,CAGL0L06666g,CAGL0L11990g	0.97	0.00035	0.0172165
GO:0044419	interspecies interaction between organisms	biological_process	211	8	CAGL0A01452g,CAGL0A01738g,CAGL0A03322g,CAGL0A04059g,CAGL0A04455g,CAGL0A04829g,CAGL0B00902g,CAGL0B02035g,CAGL0B02739g,CAGL0B03509g,CAGL0B04037g,CAGL0B04521g,CAGL0B04565g,CAGL0C00110g,CAGL0C00583g,CAGL0C00649g,CAGL0C02277g,CAGL0C03399g,CAGL0C04741g,CAGL0C05335g,CAGL0C05467g,CAGL0D00462g,CAGL0D01188g,CAGL0D01342g,CAGL0D01782g,CAGL0D01936g,CAGL0D02156g,CAGL0D03168g,CAGL0D04048g,CAGL0D05786g,CAGL0D062…	CAGL0C04741g,CAGL0F05137g,CAGL0I04840g,CAGL0I07865g,CAGL0K05137g,CAGL0K10868g,CAGL0L06666g,CAGL0M01716g	1.84	0.00036	0.0172165
GO:0051704	multi-organism process	biological_process	475	12	CAGL0A01430g,CAGL0A01452g,CAGL0A01584g,CAGL0A01738g,CAGL0A02046g,CAGL0A02431g,CAGL0A02574g,CAGL0A02596g,CAGL0A03322g,CAGL0A03586g,CAGL0A03806g,CAGL0A04059g,CAGL0A04345g,CAGL0A04433g,CAGL0A04455g,CAGL0A04829g,CAGL0B00374g,CAGL0B00462g,CAGL0B00616g,CAGL0B00858g,CAGL0B00902g,CAGL0B00924g,CAGL0B00968g,CAGL0B01551g,CAGL0B02035g,CAGL0B02453g,CAGL0B02739g,CAGL0B03399g,CAGL0B03509g,CAGL0B03619g,CAGL0B040…	CAGL0C04741g,CAGL0E04840g,CAGL0F05137g,CAGL0G01012g,CAGL0G08107g,CAGL0I00726g,CAGL0I04840g,CAGL0I07865g,CAGL0K05137g,CAGL0K10868g,CAGL0L06666g,CAGL0M01716g	4.13	0.00046	0.0207767
GO:0009636	response to toxic substance	biological_process	46	4	CAGL0A01133g,CAGL0A02530g,CAGL0A03905g,CAGL0B02541g,CAGL0C00363g,CAGL0C01705g,CAGL0C02519g,CAGL0D05918g,CAGL0E02079g,CAGL0E02519g,CAGL0E04356g,CAGL0E04884g,CAGL0F00297g,CAGL0F00693g,CAGL0F00825g,CAGL0F05995g,CAGL0F06017g,CAGL0F08437g,CAGL0F09097g,CAGL0G01925g,CAGL0G01947g,CAGL0G03289g,CAGL0G03795g,CAGL0G07271g,CAGL0H00374g,CAGL0I00418g,CAGL0I01166g,CAGL0I01562g,CAGL0I07909g,CAGL0J05324g,CAGL0J075…	CAGL0K05137g,CAGL0K06259g,CAGL0K10868g,CAGL0L06666g	0.4	0.00061	0.0247965
GO:0005576	extracellular region	cellular_component	73	5	CAGL0A01474g,CAGL0A02816g,CAGL0A04433g,CAGL0B00704g,CAGL0B00990g,CAGL0B02717g,CAGL0B04565g,CAGL0C00363g,CAGL0C04741g,CAGL0D00176g,CAGL0D00770g,CAGL0D01188g,CAGL0D01408g,CAGL0D01826g,CAGL0D01892g,CAGL0D03190g,CAGL0E02321g,CAGL0E06226g,CAGL0F01199g,CAGL0F01287g,CAGL0F01947g,CAGL0F04213g,CAGL0F05137g,CAGL0F08833g,CAGL0F09031g,CAGL0G00220g,CAGL0G00308g,CAGL0G01430g,CAGL0G05896g,CAGL0G07227g,CAGL0G076…	CAGL0B00990g,CAGL0C04741g,CAGL0F05137g,CAGL0K05137g,CAGL0K08536g	0.6	0.00027	0.03267
